# Supplementary material for: Genetic evidence of gender difference in autism spectrum disorder supports the female-protective effect
Source: Transl Psychiatry. 2020 Jan 15;10:4. doi: 10.1038/s41398-020-0699-8 (PMC7026157; doi:10.1038/s41398-020-0699-8)
Supplement: Supplementary file 4 — Table S3 [file 41398_2020_699_MOESM4_ESM.xlsx]

## Sheet: Sheet1
Supplemental Table S3. Prioritization of ASD candidate genes by TADA.
	ASD			Female			Male
Gene	LoF	mis	FDR	LoF	mis	FDR	LoF	mis	FDR
CHD8	9	2	1.51312e-11	3	1	0.000658806	6	1	5.54033e-07
SCN2A	4	7	1.7427e-09	2	0	0.0358837	2	7	6.56114e-07
SYNGAP1	5	3	1.09114e-07	1	0	0.403271	4	3	1.64186e-06
ARID1B	6	1	3.0619e-07	3	0	0.00178049	3	1	0.001651
KDM5B	4	4	4.34762e-07	0	0	-	4	4	5.77431e-07
PTEN	2	5	1.40982e-06	0	2	0.118569	2	3	0.000115032
DYRK1A	5	0	2.61256e-06	2	0	0.0297124	3	0	0.000704871
ADNP	5	0	3.9231e-06	2	0	0.0321387	3	0	0.0012146
SLC6A1	2	5	5.00835e-06	1	2	0.0125987	1	3	0.00263328
SUV420H1	3	3	8.90106e-06	1	0	0.381706	2	3	0.000202751
ANK2	4	3	2.3843e-05	0	1	0.672635	4	2	6.86056e-05
SHANK3	4	0	6.9046e-05	2	0	0.0345696	2	0	0.0587216
TBR1	2	3	0.000137373	1	1	0.0690418	1	2	0.0370824
DSCAM	4	0	0.000291923	1	0	0.416209	3	0	0.00786347
POGZ	3	1	0.000469584	1	0	0.398098	2	1	0.016406
CHD2	3	2	0.00063588	1	0	0.417224	2	2	0.0107503
ITSN1	3	1	0.000876778	2	1	0.00527069	1	0	0.606989
DNMT3A	1	4	0.00109319	0	2	0.217991	1	2	0.0464925
GRIN2B	3	1	0.00130953	1	0	0.406803	2	1	0.0283547
WDFY3	2	4	0.00159098	0	1	0.671285	2	3	0.00382477
PRKAR1B	1	3	0.00206433	0	2	0.128121	1	1	0.110098
SLC25A46	0	4	0.00293961	0	0	-	0	4	0.00500744
STXBP1	2	1	0.00382436	2	0	0.0282501	0	1	0.700065
ASXL3	3	0	0.00465354	1	0	0.411276	2	0	0.106002
RANBP17	2	1	0.00572739	0	0	-	2	1	0.00645101
ASB14	1	2	0.00715227	0	0	-	1	2	0.0137341
TDRD9	0	4	0.0086725	0	0	-	0	4	0.0122753
SET	2	0	0.0100899	0	0	-	2	0	0.0177531
ASH1L	3	0	0.0115561	0	0	-	3	0	0.00933233
TAF6	0	4	0.0129255	0	0	-	0	4	0.0151064
NUDT17	2	0	0.0142868	0	0	-	2	0	0.0204894
HYKK	2	0	0.0155741	0	0	-	2	0	0.0217357
PBX1	1	2	0.0167912	0	0	-	1	2	0.0191492
AZGP1	2	0	0.017945	2	0	0.017838	0	0	-
ILF2	2	0	0.0190799	2	0	0.0213649	0	0	-
APOA1BP	2	0	0.0202253	0	0	-	2	0	0.0230334
BSDC1	2	0	0.0214604	0	0	-	2	0	0.0243919
NFE2L3	2	0	0.0226917	1	0	0.312789	1	0	0.382155
ZWILCH	2	0	0.0238653	0	0	-	2	0	0.0257229
KATNAL2	2	0	0.0249965	1	0	0.319054	1	0	0.388156
USP45	1	2	0.0262202	0	0	-	1	2	0.0270559
SPAST	2	0	0.0274308	0	0	-	2	0	0.0296379
WAC	2	0	0.0286242	2	0	0.0242018	0	0	-
SCN1A	1	3	0.0298343	1	1	0.0797714	0	2	0.64283
TCF7L2	2	0	0.0310432	1	0	0.350402	1	0	0.444663
DDX3X	2	0	0.0323495	2	0	0.0264702	0	0	-
FOXP1	2	0	0.0336714	0	0	-	2	0	0.0312407
ZNF213	2	0	0.0349737	0	0	-	2	0	0.0327892
KIF11	2	0	0.0364621	2	0	0.030985	0	0	-
CNOT3	2	0	0.038218	1	0	0.386832	1	0	0.493287
NCKAP1	2	0	0.039919	1	0	0.387674	1	0	0.494178
KMT2C	2	3	0.0415717	0	1	0.674939	2	2	0.0806136
KDM6B	2	1	0.0431957	0	0	-	2	1	0.035711
RELN	1	4	0.0448186	1	2	0.0378837	0	2	0.768137
STXBP5L	2	0	0.0464618	0	0	-	2	0	0.0390609
LMTK3	2	0	0.0480734	0	0	-	2	0	0.0409634
CACNA2D3	2	0	0.0496754	0	0	-	2	0	0.042817
SLC12A6	1	2	0.0513683	0	0	-	1	2	0.0446283
UBN2	2	0	0.0530695	0	0	-	2	0	0.0482892
MYO1E	1	2	0.0547271	0	1	0.633485	1	1	0.165875
TRRAP	1	5	0.0563626	0	1	0.676835	1	4	0.108076
KMT2A	3	0	0.0579497	0	0	-	3	0	0.0342665
RAI1	1	1	0.0596796	0	0	-	1	1	0.0608877
PHF2	2	0	0.0613718	0	0	-	2	0	0.0502672
DHX57	2	0	0.0631088	0	0	-	2	0	0.0522552
PM20D1	0	3	0.0647981	0	0	-	0	3	0.0565819
SARM1	0	3	0.0664632	0	3	0.0410916	0	0	-
BCL11A	2	0	0.0680959	1	0	0.393724	1	0	0.526345
POM121	1	1	0.0697208	0	1	0.454557	1	0	0.243357
UNC5B	2	0	0.0713402	2	0	0.0334071	0	0	-
CALU	1	1	0.0729679	1	1	0.0471227	0	0	-
TNC	1	1	0.0745627	0	0	-	1	1	0.0653623
SMARCC2	2	0	0.076121	1	0	0.396363	1	0	0.529063
CSAD	0	3	0.0776551	0	0	-	0	3	0.0630305
GIGYF1	2	0	0.0791564	0	0	-	2	0	0.0544024
MYT1L	1	2	0.080665	0	1	0.646398	1	1	0.208599
OR8U1	1	1	0.0821688	0	0	-	0	0	-
OR10Z1	1	1	0.0836413	0	0	-	1	1	0.0721825
KIF21A	1	2	0.0851003	0	1	0.647658	1	1	0.219312
PAPOLG	0	3	0.0866307	0	2	0.153602	0	1	0.687788
OR8U8	1	1	0.0881461	0	0	-	0	0	-
C18orf54	1	1	0.0896613	0	1	0.490635	1	0	0.324492
RNF146	1	1	0.0911914	0	0	-	1	1	0.0827194
TBL1XR1	1	1	0.0927885	0	1	0.51037	1	0	0.341212
NLGN1	0	3	0.0943782	0	2	0.175276	0	1	0.700227
PYHIN1	1	1	0.0961033	0	0	-	1	1	0.0891701
KMT2E	2	0	0.0977971	0	0	-	2	0	0.0699698
NXPE4	1	1	0.0994666	0	0	-	1	1	0.0913602
BTAF1	1	2	0.101122	1	0	0.402394	0	2	0.558746
RIMS1	2	0	0.102767	0	0	-	2	0	0.0764231
TNRC6B	2	0	0.104376	0	0	-	2	0	0.0784502
SETBP1	1	2	0.105952	0	0	-	1	2	0.0676958
TMEM39B	1	1	0.10753	0	0	-	1	1	0.0976753
GLTSCR2	1	1	0.109082	0	0	-	1	1	0.0997118
BRF1	1	1	0.110623	0	1	0.539344	1	0	0.38519
FAM8A1	1	1	0.112181	0	1	0.542332	1	0	0.392482
GABRB3	1	1	0.113793	0	0	-	1	1	0.103933
SLC4A9	0	3	0.115378	0	0	-	0	3	0.0934933
SHANK2	2	0	0.116951	0	0	-	2	0	0.084796
ACHE	0	3	0.118543	0	1	0.613798	0	2	0.465056
ZC3H4	2	0	0.120161	0	0	-	2	0	0.0869323
LRRK2	0	4	0.121793	0	0	-	0	4	0.0743209
OXR1	1	1	0.123418	0	1	0.571302	1	0	0.435109
TSPYL1	1	1	0.125019	1	0	0.340219	0	1	0.679493
CDC23	1	1	0.126617	0	0	-	1	1	0.112223
MED13	2	0	0.128201	1	0	0.408584	1	0	0.631513
TCF3	1	1	0.129794	0	0	-	1	1	0.114348
TCF4	1	1	0.131392	1	1	0.0532851	0	0	-
LAMA3	2	0	0.132964	0	0	-	2	0	0.0955894
CCIN	1	1	0.134552	0	0	-	1	1	0.118578
DUS1L	1	1	0.136151	1	1	0.058884	0	0	-
CCNT2	1	1	0.137729	0	0	-	1	1	0.120683
TRIP12	1	2	0.139304	1	0	0.407698	0	2	0.630722
TLK2	1	1	0.140892	0	0	-	1	1	0.124885
FBXO11	1	1	0.142453	0	0	-	1	1	0.12281
CNGB3	1	1	0.143994	0	0	-	1	1	0.126916
AMPD1	1	1	0.145509	1	0	0.363943	0	1	0.69746
DIP2A	2	0	0.147018	0	0	-	2	0	0.101842
ZC3H11A	1	1	0.148507	0	0	-	1	1	0.130865
CTNNB1	1	1	0.15001	1	0	0.367222	0	1	0.701351
PLCD4	1	1	0.15163	1	0	0.374329	0	1	0.709597
GALNT18	1	1	0.153229	1	1	0.0641361	0	0	-
CTCF	1	1	0.154803	1	0	0.375288	0	1	0.709748
LRRC4	1	1	0.156363	0	0	-	1	1	0.135095
NUAK1	1	1	0.157899	0	0	-	1	1	0.133004
UBE3C	0	3	0.159418	0	0	-	0	3	0.128906
RPH3A	1	1	0.160943	0	0	-	1	1	0.137178
MSH2	1	1	0.1625	0	0	-	1	1	0.139284
GRIA2	1	1	0.164064	0	1	0.607018	1	0	0.476045
SH2B1	1	1	0.165623	0	1	0.608752	1	0	0.47696
CEP120	1	1	0.167175	1	0	0.382575	0	1	0.71827
GRIK1	1	1	0.168803	1	0	0.385143	0	1	0.722925
SKI	1	1	0.170436	0	0	-	1	1	0.143642
DPP3	1	1	0.172217	0	0	-	1	1	0.146041
TSC2	0	4	0.173992	0	0	-	0	4	0.116469
PSD3	1	1	0.175782	0	0	-	1	1	0.148459
RBP7	0	2	0.177547	0	0	-	0	2	0.170824
RAPGEF4	1	1	0.179291	0	0	-	1	1	0.150832
BRIP1	0	2	0.181026	0	0	-	0	2	0.173258
TGM1	1	1	0.182839	0	0	-	1	1	0.153299
ERBB2IP	1	1	0.184656	0	0	-	1	1	0.155749
LOC101927550	1	0	0.186453	1	0	0.201051	0	0	-
SRGAP2B	1	0	0.188233	0	0	-	0	0	-
MYH10	1	2	0.189992	0	0	-	1	2	0.141401
NUDCD2	0	2	0.191741	0	0	-	0	2	0.182888
TPK1	0	2	0.193537	0	1	0.463075	0	1	0.565644
MTUS1	1	1	0.195315	0	0	-	1	1	0.158285
S100G	1	0	0.197084	0	0	-	1	0	0.201859
ATP1A1	1	1	0.198853	0	0	-	1	1	0.160818
FAM200A	1	0	0.200617	0	0	-	1	0	0.206374
HMGN2	1	0	0.20236	1	0	0.212589	0	0	-
OR6C76	0	2	0.204083	0	0	-	0	2	0.192507
PTMS	1	0	0.205797	0	0	-	1	0	0.212962
CHMP1A	0	2	0.2075	0	0	-	0	2	0.19724
GIGYF2	1	1	0.209183	0	0	-	1	1	0.163362
RRAGC	0	2	0.210867	0	0	-	0	2	0.204116
RBM19	1	1	0.212544	0	0	-	1	1	0.168364
TWF1	0	2	0.214204	0	1	0.474353	0	1	0.582746
C16orf13	1	0	0.215854	1	0	0.228093	0	0	-
HMGCL	0	2	0.217484	0	1	0.475903	0	1	0.583824
NRG4	1	0	0.219099	1	0	0.232822	0	0	-
MLANA	1	0	0.220698	0	0	-	1	0	0.223474
LSM3	1	0	0.22228	1	0	0.237355	0	0	-
C4orf46	1	0	0.223846	0	0	-	1	0	0.225514
TUSC1	1	0	0.225393	0	0	-	1	0	0.227521
IRF2BPL	1	1	0.226927	0	0	-	1	1	0.175647
AKR1C2	0	2	0.228457	0	0	-	0	2	0.215101
RIPPLY1	1	0	0.229971	1	0	0.241713	0	0	-
TRIO	1	3	0.231471	0	2	0.419364	1	1	0.707617
IFNA10	1	0	0.232982	0	0	-	1	0	0.229558
PROSC	0	2	0.234491	0	0	-	0	2	0.221406
MTHFS	1	0	0.235994	0	0	-	0	0	-
ST20-MTHFS	1	0	0.237479	0	0	-	0	0	-
ARHGAP5	1	1	0.238955	0	1	0.638533	1	0	0.518683
RPS9	0	2	0.240418	0	2	0.108851	0	0	-
IL20	1	0	0.241865	0	0	-	1	0	0.233608
ZFAND5	1	0	0.243309	0	0	-	1	0	0.235608
THAP5	1	0	0.244739	0	0	-	1	0	0.23758
C15orf62	1	0	0.246157	0	0	-	1	0	0.239526
RPL12	1	0	0.247563	0	0	-	1	0	0.241447
DENND5A	1	1	0.248963	0	0	-	1	1	0.180456
CSNK2A1	0	2	0.250351	0	1	0.501484	0	1	0.60481
RGS2	1	0	0.25173	0	0	-	1	0	0.245241
RAB2A	1	0	0.253096	0	0	-	1	0	0.247099
RFX7	1	1	0.25445	1	1	0.0741386	0	0	-
IL3	1	0	0.255798	0	0	-	1	0	0.250751
TCTE3	1	0	0.257133	0	0	-	1	0	0.252542
DBX2	1	0	0.258453	0	0	-	1	0	0.254307
FBXO18	1	1	0.259763	0	0	-	1	1	0.185299
DESI2	1	0	0.261065	0	0	-	1	0	0.256056
GNAI1	0	2	0.262354	0	0	-	0	2	0.23159
PLA2G16	1	0	0.263631	0	0	-	1	0	0.257784
SPAG9	1	1	0.264896	0	0	-	1	1	0.187677
FAM168B	1	0	0.266165	0	0	-	1	0	0.259508
FXYD5	1	0	0.267427	0	0	-	1	0	0.261214
CLASP1	0	3	0.268682	0	1	0.652622	0	2	0.549416
TM4SF19	1	0	0.269924	0	0	-	1	0	0.262903
IFI30	1	0	0.271155	0	0	-	1	0	0.264569
CMPK2	1	0	0.272374	0	0	-	1	0	0.266213
C9orf106	1	0	0.273583	0	0	-	1	0	0.267837
RESP18	1	0	0.274783	0	0	-	1	0	0.269442
SPP2	1	0	0.275972	0	0	-	1	0	0.271026
BST2	1	0	0.277152	0	0	-	1	0	0.272591
ADTRP	1	0	0.278324	0	0	-	1	0	0.274141
TMEM45A	1	0	0.279489	0	0	-	1	0	0.277186
PAFAH1B2	1	0	0.280647	0	0	-	1	0	0.278684
USF2	0	2	0.281796	0	0	-	0	2	0.248934
IL27	1	0	0.282939	0	0	-	1	0	0.28017
ASB17	1	0	0.284073	0	0	-	1	0	0.281639
PMM2	1	0	0.285204	0	0	-	1	0	0.284537
GATA4	0	2	0.286329	0	1	0.512817	0	1	0.622309
OR51A2	1	0	0.287446	0	0	-	1	0	0.287376
LYPD4	1	0	0.288556	0	0	-	1	0	0.290157
HNRNPD	1	0	0.289656	0	0	-	1	0	0.288774
NME9	1	0	0.29075	0	0	-	1	0	0.292875
STMN4	1	0	0.291833	0	0	-	1	0	0.29421
OR4C11	1	0	0.292915	0	0	-	1	0	0.296841
ZFYVE26	1	2	0.293987	1	0	0.415182	0	2	0.737234
SLC4A5	1	1	0.29505	1	0	0.394612	0	1	0.752405
SLC35A3	1	0	0.296106	0	0	-	1	0	0.298139
RASSF7	1	0	0.297156	1	0	0.246048	0	0	-
TYW5	1	0	0.2982	0	0	-	1	0	0.29943
HIBADH	1	0	0.299234	1	0	0.250214	0	0	-
PTK7	1	1	0.300262	0	0	-	1	1	0.199566
MEMO1	1	0	0.301285	0	0	-	1	0	0.300715
GDAP2	0	2	0.302302	0	0	-	0	2	0.275673
TCF24	1	0	0.303315	0	0	-	1	0	0.303255
BNIP1	1	0	0.304319	0	0	-	1	0	0.304504
SBDS	1	0	0.305314	0	0	-	1	0	0.301992
OSER1	1	0	0.306304	0	0	-	1	0	0.305743
OR2T10	1	0	0.307286	0	0	-	1	0	0.306969
SRGAP2D	1	0	0.308263	0	0	-	0	0	-
PITPNA	1	0	0.309235	0	0	-	1	0	0.308187
GPR171	1	0	0.310198	1	0	0.258085	0	0	-
SFRP2	0	2	0.311158	0	0	-	0	2	0.283096
PDK2	0	2	0.312113	0	0	-	0	2	0.285963
SLC35C2	0	2	0.313068	0	0	-	0	2	0.291524
APH1A	1	0	0.314017	1	0	0.261821	0	0	-
GRAMD2	1	0	0.314958	0	0	-	1	0	0.310617
XRN1	1	1	0.315892	0	0	-	1	1	0.210798
BTBD10	0	2	0.31682	0	0	-	0	2	0.295531
LDB1	1	0	0.31774	0	0	-	1	0	0.311818
ST3GAL6	1	0	0.318654	1	0	0.265419	0	0	-
SLC25A30	1	0	0.319566	0	0	-	1	0	0.31301
CHD1	1	1	0.32048	0	0	-	1	1	0.217218
SLC35G1	1	0	0.321388	1	0	0.268901	0	0	-
CASZ1	2	0	0.322293	0	0	-	2	0	0.177991
ATP1B1	1	0	0.323193	0	0	-	1	0	0.316553
VSIG4	1	0	0.324089	0	0	-	1	0	0.317717
CHM	1	0	0.324981	0	0	-	1	0	0.318871
OR52M1	1	0	0.325866	0	0	-	1	0	0.320014
KIAA0195	0	3	0.326744	0	0	-	0	3	0.190094
SCAMP2	1	0	0.327621	0	0	-	1	0	0.323389
SPDYC	1	0	0.328495	0	0	-	1	0	0.326669
MFSD3	1	0	0.329362	0	0	-	1	0	0.325586
PHF7	1	0	0.330228	0	0	-	1	0	0.330908
ABI2	0	2	0.33109	0	0	-	0	2	0.309405
SNTG1	0	2	0.331948	0	1	0.536291	0	1	0.647576
ELAVL2	1	0	0.332804	1	0	0.272289	0	0	-
POTEH	1	0	0.333659	0	0	-	1	0	0.332994
SPON2	0	2	0.334516	0	0	-	0	2	0.314197
UBR5	1	2	0.335367	0	1	0.667501	1	1	0.523194
C21orf2	1	0	0.336213	0	0	-	1	0	0.334036
CORO1C	0	2	0.337057	0	0	-	0	2	0.315381
SPRY2	1	0	0.337902	0	0	-	1	0	0.335082
PRMT2	1	0	0.338743	0	0	-	1	0	0.336119
IFI44L	1	0	0.339582	0	0	-	1	0	0.337151
CCT4	0	2	0.340414	0	0	-	0	2	0.32115
TFAP4	0	2	0.341241	0	0	-	0	2	0.322275
SLC16A13	0	2	0.342064	0	0	-	0	2	0.327741
SHB	0	2	0.342885	0	0	-	0	2	0.328806
ZFP2	1	0	0.343702	0	0	-	1	0	0.339197
TSPAN4	1	0	0.344513	0	0	-	1	0	0.340209
CCT7	0	2	0.345319	0	0	-	0	2	0.329863
ETV2	1	0	0.346124	0	0	-	1	0	0.342208
SUCLG2	1	0	0.346926	0	0	-	1	0	0.343199
KLHL12	0	2	0.347725	0	1	0.547167	0	1	0.660478
NFKBIL1	1	0	0.348518	1	0	0.275601	0	0	-
SDR42E1	1	0	0.349312	1	0	0.278805	0	0	-
FCRL6	1	0	0.350102	0	0	-	1	0	0.344192
NUDT6	1	0	0.350887	0	0	-	1	0	0.345177
TOR1AIP2	1	0	0.351669	0	0	-	1	0	0.347124
SIRPB2	1	0	0.352446	1	0	0.281905	0	0	-
CCM2L	1	0	0.353218	0	0	-	1	0	0.346155
TSPAN17	1	0	0.353989	0	0	-	1	0	0.34809
OVOL1	1	0	0.354758	0	0	-	1	0	0.34905
OLFM3	1	0	0.355522	0	0	-	1	0	0.350002
RNF38	1	0	0.356283	0	0	-	1	0	0.352815
NFIB	1	0	0.357038	1	0	0.284911	0	0	-
KYNU	1	0	0.357792	0	0	-	1	0	0.353738
ETFB	1	0	0.358543	1	0	0.287822	0	0	-
PDCD1	1	0	0.359288	0	0	-	1	0	0.354656
KBTBD4	0	2	0.360033	0	0	-	0	2	0.338176
KLHDC10	1	0	0.360777	0	0	-	1	0	0.35648
RUNDC3B	1	0	0.361518	0	0	-	1	0	0.357386
CPD	1	0	0.362257	0	0	-	1	0	0.359177
PRSS38	1	0	0.362992	0	0	-	1	0	0.358285
HSPA13	1	0	0.363726	0	0	-	1	0	0.361821
ERF	1	0	0.364456	0	0	-	1	0	0.360947
FANCE	1	0	0.365186	1	0	0.29066	0	0	-
AMBP	1	0	0.365912	0	0	-	1	0	0.363558
SLC25A39	1	0	0.36664	0	0	-	1	0	0.366126
G3BP1	1	0	0.367366	0	0	-	1	0	0.367811
SMARCE1	1	0	0.36809	1	0	0.296082	0	0	-
UPF3B	1	0	0.36881	0	0	-	1	0	0.368645
GSDMC	1	0	0.369527	1	0	0.298676	0	0	-
P4HA2	0	2	0.37024	0	0	-	0	2	0.350947
NTRK2	0	2	0.370948	0	0	-	0	2	0.351885
STARD10	1	0	0.371654	0	0	-	1	0	0.371121
GOPC	1	0	0.372355	0	0	-	1	0	0.370301
ADSS	1	0	0.373054	0	0	-	1	0	0.373549
PPP1R7	1	0	0.373749	0	0	-	1	0	0.371935
PSMD12	1	0	0.37444	0	0	-	1	0	0.372745
CYP27C1	1	0	0.375128	0	0	-	1	0	0.374347
TEKT3	0	2	0.375814	0	0	-	0	2	0.355569
ASB4	1	0	0.376496	1	0	0.303645	0	0	-
ZNF248	1	0	0.377177	1	0	0.306023	0	0	-
COL4A3BP	0	2	0.377855	0	2	0.137092	0	0	-
TROVE2	1	0	0.378529	1	0	0.308333	0	0	-
SYT5	1	0	0.3792	0	0	-	1	0	0.376716
PPAN	0	2	0.379868	0	0	-	0	0	-
EYA1	0	2	0.380532	0	1	0.56569	0	1	0.676305
HOXD1	1	0	0.381195	0	0	-	1	0	0.377501
PLA1A	1	0	0.381854	0	0	-	1	0	0.378281
RARA	0	2	0.382508	0	0	-	0	2	0.360065
G3BP2	1	0	0.383166	0	0	-	1	0	0.379837
PLEKHO1	1	0	0.38382	1	0	0.310588	0	0	-
ELAVL3	0	2	0.384471	0	0	-	0	2	0.362693
EIF2AK2	1	0	0.385119	0	0	-	1	0	0.380609
ATIC	0	2	0.385765	0	0	-	0	2	0.36442
CSNK1E	0	2	0.386407	0	0	-	0	2	0.365274
PRPF8	1	2	0.387047	0	0	-	1	2	0.19489
SUSD4	0	2	0.387686	0	0	-	0	2	0.366972
KLHL7	1	0	0.388325	0	0	-	1	0	0.381385
CDK18	0	2	0.388959	0	0	-	0	2	0.369474
CHKB	1	0	0.389592	0	0	-	1	0	0.38368
NFIA	1	0	0.390224	1	0	0.314933	0	0	-
STAM	1	0	0.390852	0	0	-	1	0	0.384438
LRRTM2	1	0	0.391479	0	0	-	1	0	0.385938
SLC7A7	1	0	0.392101	0	0	-	1	0	0.386681
PRPF39	1	0	0.392721	1	0	0.31702	0	0	-
ZNF490	1	0	0.393338	0	0	-	1	0	0.387421
NR2F1	0	2	0.393954	0	0	-	0	2	0.37514
TWF2	1	0	0.394567	0	0	-	1	0	0.388886
CHRND	0	2	0.395178	0	0	-	0	2	0.375928
RASGRP3	0	2	0.395785	0	2	0.14557	0	0	-
NME8	1	0	0.39639	1	0	0.321037	0	0	-
AFM	1	0	0.396991	0	0	-	1	0	0.389614
KREMEN1	1	0	0.397591	0	0	-	1	0	0.39177
NOXO1	1	0	0.398194	0	0	-	1	0	0.393192
MYOC	1	0	0.398794	0	0	-	1	0	0.394596
TERF2	1	0	0.39939	0	0	-	1	0	0.395291
ZNF614	1	0	0.399983	0	0	-	1	0	0.393897
CARKD	1	0	0.400575	1	0	0.322976	0	0	-
MUC21	1	0	0.401168	0	0	-	1	0	0.39668
ZNF790	1	0	0.401759	1	0	0.32487	0	0	-
CDC73	1	0	0.402347	0	0	-	1	0	0.398052
CROT	1	0	0.402935	0	0	-	1	0	0.399407
NHLRC2	1	0	0.403519	1	0	0.326718	0	0	-
C11orf24	1	0	0.404104	0	0	-	1	0	0.400082
RNPEPL1	0	2	0.404686	0	0	-	0	2	0.38292
PPAN-P2RY11	0	2	0.405264	0	0	-	0	0	-
BIRC3	1	0	0.405842	0	0	-	1	0	0.401425
RAD21L1	1	0	0.406416	0	0	-	1	0	0.400756
CPSF7	1	0	0.406989	0	0	-	1	0	0.402092
GOLGA5	1	0	0.407561	0	0	-	1	0	0.40407
HHAT	1	0	0.40813	0	0	-	1	0	0.402755
TLDC1	1	0	0.408696	0	0	-	1	0	0.403414
HCRTR1	1	0	0.409259	0	0	-	1	0	0.404721
PAX5	1	0	0.409821	1	0	0.328529	0	0	-
SIX2	1	0	0.41038	0	0	-	1	0	0.406011
TPTE	1	0	0.410936	0	0	-	1	0	0.40665
DCP1A	1	0	0.411489	0	0	-	1	0	0.407285
UTP6	1	0	0.412041	0	0	-	1	0	0.407917
UGT1A6	1	0	0.41259	0	0	-	0	0	-
PCOLCE	1	0	0.413138	0	0	-	1	0	0.41041
SRSF11	1	0	0.413684	0	0	-	1	0	0.409171
SLC9A8	0	2	0.414228	0	0	-	0	2	0.391056
SPARCL1	1	0	0.41477	0	0	-	1	0	0.411025
UGT1A8	1	0	0.41531	0	0	-	0	0	-
CYP17A1	1	0	0.415848	0	0	-	1	0	0.411638
FAM169A	1	0	0.416385	0	0	-	1	0	0.414061
WNT9A	1	0	0.41692	0	0	-	1	0	0.412857
SMAP2	1	0	0.417451	1	0	0.330305	0	0	-
UGT1A3	1	0	0.41798	0	0	-	0	0	-
GABRB1	1	0	0.418506	0	0	-	1	0	0.413461
KCNS3	1	0	0.419031	0	0	-	1	0	0.414657
POLI	1	0	0.419554	0	0	-	1	0	0.415841
BTRC	1	0	0.420074	0	0	-	1	0	0.416426
JARID2	1	1	0.420593	0	0	-	1	1	0.331952
FBXW11	1	0	0.421112	0	0	-	1	0	0.417595
NAPRT	1	0	0.421628	1	0	0.332042	0	0	-
RCBTB1	1	0	0.422141	0	0	-	1	0	0.417012
RIPK1	0	2	0.422653	0	2	0.161194	0	0	-
UGT1A9	1	0	0.423163	0	0	-	0	0	-
UGT1A7	1	0	0.42367	0	0	-	0	0	-
SLCO1B3	1	0	0.424175	0	0	-	1	0	0.418175
CCNT1	0	2	0.424678	0	0	-	0	2	0.395988
FERMT1	0	2	0.42518	0	0	-	0	2	0.397368
UGT1A10	1	0	0.425679	0	0	-	0	0	-
MSL2	1	0	0.426175	1	0	0.33374	0	0	-
SLC6A13	0	2	0.426671	0	0	-	0	2	0.398732
PFKFB2	1	0	0.427165	0	0	-	1	0	0.419329
PHF3	1	1	0.427659	1	0	0.405006	0	1	0.762385
ARNTL	1	0	0.428151	0	0	-	1	0	0.42048
TRIM17	1	0	0.428641	0	0	-	1	0	0.419906
FOXG1	0	2	0.429129	0	1	0.58323	0	1	0.692445
MAK	1	0	0.429616	0	0	-	1	0	0.421053
NMT1	1	0	0.430103	0	0	-	1	0	0.42219
SLC25A6	1	0	0.430587	0	0	-	1	0	0.422754
ALS2CR11	1	0	0.431069	1	0	0.337032	0	0	-
PPM1D	1	0	0.431548	1	0	0.335405	0	0	-
AMIGO2	1	0	0.432026	0	0	-	1	0	0.421623
RUNDC1	1	0	0.432502	0	0	-	1	0	0.424428
UGT1A5	1	0	0.432977	0	0	-	0	0	-
SDCCAG3	1	0	0.433449	0	0	-	1	0	0.423873
HAPLN3	1	0	0.433919	0	0	-	1	0	0.424981
STAU1	1	0	0.434388	0	0	-	1	0	0.42553
UGT1A4	1	0	0.434855	0	0	-	0	0	-
UGT1A1	1	0	0.43532	0	0	-	0	0	-
CCSER1	1	0	0.435785	0	0	-	1	0	0.426078
ITPRIPL1	1	0	0.436247	0	0	-	1	0	0.426624
CACNB2	0	2	0.436709	0	0	-	0	2	0.408546
PPP5C	0	2	0.437168	0	0	-	0	2	0.409792
RFX3	0	2	0.43763	0	1	0.587427	0	1	0.695642
MRE11A	1	0	0.43809	0	0	-	1	0	0.429327
PLVAP	1	0	0.438549	0	0	-	1	0	0.42879
MLH1	0	2	0.439006	0	0	-	0	2	0.412249
SLC38A3	1	0	0.439462	0	0	-	1	0	0.430394
P2RX5	1	0	0.439916	0	0	-	1	0	0.429861
RTN4R	0	2	0.440369	0	0	-	0	2	0.415251
CELF2	1	0	0.44082	0	0	-	1	0	0.430924
GSAP	0	2	0.441271	0	2	0.168416	0	0	-
TACC1	0	2	0.441723	0	0	-	0	2	0.418752
TBC1D23	1	0	0.442173	0	0	-	1	0	0.431981
SUFU	1	0	0.442622	0	0	-	1	0	0.432509
ECM2	1	0	0.443069	0	0	-	1	0	0.433556
KDM1B	1	0	0.443515	0	0	-	1	0	0.433034
BTBD6	1	0	0.443959	0	0	-	1	0	0.434076
BTN1A1	1	0	0.444403	0	0	-	1	0	0.434593
BTBD9	1	0	0.444844	0	0	-	1	0	0.435621
MFRP	1	0	0.445286	1	0	0.338644	0	0	-
CCPG1	1	0	0.445727	0	0	-	1	0	0.436134
RPS6KA3	1	0	0.446167	1	0	0.341761	0	0	-
LAMB1	0	3	0.446606	0	1	0.66144	0	2	0.659201
ZNF263	0	2	0.447044	0	0	-	0	2	0.423315
IPPK	1	0	0.44748	1	0	0.343271	0	0	-
CSTF2T	1	0	0.447916	0	0	-	1	0	0.43767
PTPRR	1	0	0.44835	0	0	-	1	0	0.437161
ZNF853	1	0	0.448783	0	0	-	1	0	0.438177
FGD4	1	0	0.449213	0	0	-	1	0	0.436649
DBF4B	1	0	0.449645	1	0	0.34475	0	0	-
GGNBP2	1	0	0.450076	0	0	-	1	0	0.439694
ZMYND11	1	0	0.450506	0	0	-	1	0	0.438685
DPYSL2	0	2	0.450933	0	0	-	0	2	0.427709
EFR3A	0	2	0.451359	0	1	0.5941	0	1	0.70103
FAM200B	1	0	0.451785	0	0	-	1	0	0.440197
KLHL30	0	2	0.452209	0	0	-	0	2	0.428251
KLC1	1	0	0.452632	0	0	-	1	0	0.441195
WHSC1	1	0	0.453054	0	0	-	1	0	0.440697
ENTPD6	1	0	0.453477	0	0	-	1	0	0.44219
EXTL1	0	2	0.453899	0	0	-	0	2	0.431451
LEO1	1	0	0.45432	1	0	0.346206	0	0	-
MECP2	1	0	0.454739	1	0	0.34763	0	0	-
DNAJC10	1	0	0.455159	0	0	-	1	0	0.443678
CCDC66	1	0	0.455578	0	0	-	1	0	0.443184
PINK1	1	0	0.455996	0	0	-	1	0	0.44417
UBR3	1	0	0.456416	1	0	0.349031	0	0	-
WNT7B	1	0	0.456837	0	0	-	1	0	0.445158
PHF21A	1	0	0.457256	1	0	0.351746	0	0	-
TCHHL1	1	0	0.457674	0	0	-	1	0	0.44565
PPP2R5D	1	0	0.458091	1	0	0.353063	0	0	-
RSPH4A	1	0	0.458509	0	0	-	1	0	0.44663
SCARA3	1	0	0.458928	0	0	-	1	0	0.447119
SLC47A2	1	0	0.459344	0	0	-	1	0	0.447606
SH3D19	1	0	0.45976	0	0	-	1	0	0.448576
GIMAP8	1	0	0.460175	0	0	-	1	0	0.448093
COL25A1	1	0	0.460588	1	0	0.35436	0	0	-
DEAF1	0	2	0.460999	0	0	-	0	2	0.439191
DPP4	1	0	0.46141	0	0	-	1	0	0.449058
IFT88	1	0	0.461821	0	0	-	1	0	0.450018
FPGS	1	0	0.462231	1	0	0.355633	0	0	-
CPZ	0	2	0.462641	0	0	-	0	2	0.441693
PRKCA	0	2	0.463051	0	1	0.599804	0	1	0.708229
ZC3H14	1	0	0.463459	0	0	-	1	0	0.450974
SKIDA1	1	0	0.463866	0	0	-	1	0	0.451451
TTK	1	0	0.464273	1	0	0.356886	0	0	-
ASAH2	1	0	0.464677	0	0	-	1	0	0.451927
SLC22A7	1	0	0.465082	1	0	0.358114	0	0	-
NACC1	1	0	0.465485	0	0	-	1	0	0.452401
CAPG	0	2	0.465887	0	0	-	0	2	0.442688
BAZ2B	1	1	0.466287	0	0	-	1	1	0.379062
KAL1	1	0	0.466686	0	0	-	1	0	0.452875
SPRED2	1	0	0.467086	1	0	0.35932	0	0	-
SRPK2	1	0	0.467484	0	0	-	1	0	0.453348
NPBWR1	1	0	0.467881	1	0	0.360504	0	0	-
EZR	1	0	0.468277	0	0	-	1	0	0.45382
YTHDC1	1	0	0.468675	0	0	-	1	0	0.454293
NAA15	1	0	0.469072	0	0	-	1	0	0.454765
INSC	1	0	0.469467	1	0	0.361669	0	0	-
WRAP53	1	0	0.469863	0	0	-	1	0	0.455705
SLC6A8	1	0	0.470259	1	0	0.362816	0	0	-
ANKFN1	1	0	0.470656	0	0	-	1	0	0.456177
TRPV5	0	2	0.471053	0	0	-	0	2	0.449539
NDST4	1	0	0.471449	0	0	-	1	0	0.457119
MTMR12	1	0	0.471843	0	0	-	1	0	0.456648
TRPM6	1	1	0.472237	0	0	-	1	1	0.390338
DMPK	0	2	0.472629	0	0	-	0	2	0.450495
SOX5	1	0	0.473023	1	0	0.365054	0	0	-
PRPF40A	1	0	0.473416	1	0	0.366145	0	0	-
USP29	1	0	0.473811	0	0	-	1	0	0.457595
KIAA2018	1	1	0.474205	0	1	0.659458	1	0	0.628062
CAPRIN1	1	0	0.474599	0	0	-	1	0	0.458072
AVPR1A	1	0	0.474992	0	0	-	1	0	0.459019
CUL3	1	0	0.475384	0	0	-	1	0	0.458547
FAM91A1	1	0	0.475775	0	0	-	1	0	0.45996
DISC1	0	2	0.476168	0	1	0.605256	0	1	0.715526
B4GALNT1	1	0	0.476559	0	0	-	1	0	0.461359
USP15	1	0	0.47695	1	0	0.368284	0	0	-
TNFRSF8	1	0	0.477341	1	0	0.369327	0	0	-
CRTC2	1	0	0.477732	0	0	-	1	0	0.462291
VAV3	1	0	0.478121	0	0	-	1	0	0.462754
KAT2B	1	0	0.478509	0	0	-	1	0	0.463215
OSBPL8	1	0	0.478895	0	0	-	1	0	0.461826
KLHL14	0	2	0.47928	0	1	0.606434	0	1	0.716397
NRXN1	1	1	0.479664	0	0	-	1	1	0.405368
CSDE1	1	0	0.480047	1	0	0.370354	0	0	-
COL9A2	1	0	0.48043	0	0	-	1	0	0.463676
NTNG1	0	2	0.480813	0	1	0.607599	0	1	0.716686
BRF2	1	0	0.481194	1	0	0.371365	0	0	-
QRICH1	1	0	0.481574	0	0	-	1	0	0.464136
CBL	0	2	0.481954	0	2	0.181975	0	0	-
STKLD1	1	0	0.482335	1	0	0.372362	0	0	-
EXT1	0	2	0.482716	0	1	0.609324	0	1	0.71784
INTS6	1	0	0.483097	0	0	-	1	0	0.465518
C10orf90	1	0	0.483478	0	0	-	1	0	0.46598
ANO5	1	0	0.48386	0	0	-	1	0	0.466899
ARHGAP44	1	0	0.484241	0	0	-	1	0	0.467356
AGO3	0	2	0.48462	0	1	0.61046	0	1	0.719127
EIF4G2	0	2	0.484999	0	0	-	0	2	0.459491
MSH4	1	0	0.485376	0	0	-	1	0	0.467812
GIT2	0	2	0.485753	0	0	-	0	2	0.460428
TLE4	0	2	0.486129	0	0	-	0	2	0.460894
ACOX2	1	0	0.486506	0	0	-	1	0	0.468271
CUL1	1	0	0.486883	1	0	0.373353	0	0	-
EBF1	1	0	0.48726	0	0	-	1	0	0.46873
LRRFIP1	1	0	0.487636	0	0	-	1	0	0.469188
PODN	0	2	0.488012	0	1	0.612696	0	1	0.720967
DOCK5	1	1	0.488388	0	0	-	1	1	0.427167
MAN1B1	1	0	0.488763	0	0	-	1	0	0.470558
SPATA13	1	0	0.489138	0	0	-	1	0	0.471012
GRAMD1B	0	2	0.489512	0	0	-	0	2	0.464598
GRIA1	0	2	0.489886	0	1	0.615428	0	1	0.721949
AP4E1	1	0	0.490259	1	0	0.376238	0	0	-
STRIP1	1	0	0.490633	0	0	-	1	0	0.47192
ICE2	1	0	0.491007	1	0	0.377174	0	0	-
PRKD1	0	2	0.491382	0	0	-	0	2	0.46644
ARMC2	1	0	0.491757	0	0	-	1	0	0.472379
APBB1	1	0	0.492132	0	0	-	1	0	0.472837
PCSK2	1	0	0.492506	0	0	-	1	0	0.473295
FER1L5	1	0	0.492882	0	0	-	1	0	0.473753
SCNN1D	1	0	0.49326	0	0	-	1	0	0.474671
MPHOSPH8	1	0	0.493636	0	0	-	1	0	0.474213
PNPLA7	1	1	0.494012	0	1	0.661834	1	0	0.657044
ABCF1	0	2	0.494387	0	0	-	0	2	0.469646
TNPO3	0	2	0.494761	0	1	0.618095	0	1	0.724591
BCLAF1	1	0	0.495133	1	0	0.378108	0	0	-
MGRN1	1	0	0.495504	1	0	0.379928	0	0	-
CTNNA3	1	0	0.495874	1	0	0.379026	0	0	-
HECTD4	2	1	0.496244	0	1	0.675408	2	0	0.5277
TAOK3	0	2	0.496613	0	0	-	0	2	0.471465
VCP	1	0	0.496983	0	0	-	1	0	0.475588
DMWD	1	0	0.497355	1	0	0.380825	0	0	-
FBXW5	1	0	0.497727	0	0	-	1	0	0.477869
DUOX1	1	1	0.498104	0	0	-	1	1	0.446139
CDH24	0	2	0.49848	0	1	0.620186	0	1	0.72841
MORC3	1	0	0.498856	0	0	-	1	0	0.478789
XKR6	1	0	0.499232	0	0	-	1	0	0.479249
TRIM37	1	0	0.499608	0	0	-	1	0	0.479707
LARP4B	1	0	0.499983	0	0	-	1	0	0.480164
AP1G2	1	0	0.500356	1	0	0.38344	0	0	-
CCAR2	0	2	0.50073	0	0	-	0	2	0.475129
REPIN1	1	0	0.501105	0	0	-	1	0	0.481989
ECE1	1	0	0.50148	0	0	-	1	0	0.482442
LTK	0	2	0.501854	0	0	-	0	2	0.476503
TAF4	1	0	0.502228	1	0	0.384297	0	0	-
MECOM	0	2	0.502601	0	0	-	0	2	0.477415
ADAM33	1	0	0.502975	0	0	-	1	0	0.482897
OSBPL3	1	0	0.503347	0	0	-	1	0	0.48335
ITGB5	1	0	0.50372	1	0	0.385979	0	0	-
TNFAIP3	1	0	0.504094	0	0	-	1	0	0.484709
EPHA5	0	2	0.504468	0	0	-	0	2	0.478329
TANC2	1	1	0.504842	0	0	-	1	1	0.455236
AFAP1L1	1	0	0.505216	0	0	-	1	0	0.485616
RAD51AP2	1	0	0.505589	0	0	-	1	0	0.486067
STAT5A	0	2	0.505961	0	1	0.624762	0	1	0.732401
OSBPL7	0	2	0.506336	0	0	-	0	2	0.48108
SMC3	0	2	0.50671	0	0	-	0	2	0.481535
ITGAV	0	2	0.507083	0	0	-	0	2	0.480623
CBX4	1	0	0.507455	0	0	-	1	0	0.486976
NEDD9	1	0	0.507825	0	0	-	1	0	0.486522
CCDC87	1	0	0.508197	0	0	-	1	0	0.48743
DLL1	1	0	0.508567	0	0	-	1	0	0.487882
PDE11A	1	0	0.508937	0	0	-	1	0	0.488333
DSG3	1	0	0.509309	0	0	-	1	0	0.488785
NR3C2	1	0	0.50968	0	0	-	1	0	0.489238
KIRREL3	0	2	0.510051	0	0	-	0	2	0.484257
KCND3	0	2	0.510421	0	2	0.188612	0	0	-
SMCR8	1	0	0.51079	0	0	-	1	0	0.489689
ABR	0	2	0.511161	0	0	-	0	2	0.485163
RAPGEF3	1	0	0.511531	0	0	-	1	0	0.491491
MAD1L1	1	0	0.511901	0	0	-	1	0	0.490593
SCUBE2	1	0	0.512269	0	0	-	1	0	0.491043
SPINK5	1	0	0.51264	0	0	-	1	0	0.492392
GAREM	1	0	0.513009	0	0	-	1	0	0.491943
MYPN	0	2	0.513379	0	2	0.194941	0	0	-
LIG3	1	0	0.513747	0	0	-	1	0	0.492841
RASAL1	1	0	0.514115	0	0	-	1	0	0.493733
BRSK2	1	0	0.514485	0	0	-	1	0	0.494624
MYO1D	0	2	0.514856	0	1	0.627727	0	1	0.736068
JADE2	1	0	0.515229	0	0	-	1	0	0.495075
SGSM3	0	2	0.515601	0	0	-	0	2	0.49014
DGCR8	1	0	0.515978	0	0	-	1	0	0.495532
IL17RA	1	0	0.516355	0	0	-	1	0	0.495988
MPO	0	2	0.516732	0	1	0.629186	0	1	0.738646
ANKRD17	0	3	0.517109	0	1	0.664613	0	2	0.720826
C20orf194	1	0	0.51749	0	0	-	1	0	0.497362
SRCAP	2	0	0.51787	1	0	0.421777	1	0	0.767056
JAKMIP1	1	0	0.518252	0	0	-	1	0	0.497824
ANO9	1	0	0.518634	0	0	-	1	0	0.498745
STXBP5	1	0	0.519018	1	0	0.388538	0	0	-
JUP	1	0	0.519404	0	0	-	1	0	0.49921
SYNRG	0	2	0.519789	0	0	-	0	2	0.496902
PARD3B	1	0	0.520173	0	0	-	1	0	0.499675
USP7	0	2	0.520557	0	1	0.630154	0	1	0.742192
SPECC1L	0	2	0.520941	0	1	0.630635	0	1	0.742693
SCN7A	1	0	0.521326	0	0	-	1	0	0.500143
GPRIN1	1	0	0.52171	0	0	-	1	0	0.50061
LRFN2	1	0	0.522093	0	0	-	1	0	0.501075
DVL3	1	0	0.522476	0	0	-	1	0	0.50154
SORCS3	1	0	0.522858	0	0	-	1	0	0.502003
ATP13A3	1	0	0.523239	1	0	0.389402	0	0	-
ARHGAP30	1	0	0.52362	0	0	-	1	0	0.502465
XPO5	0	2	0.523999	0	0	-	0	2	0.498285
AMOTL1	1	0	0.524378	1	0	0.390255	0	0	-
KIAA0100	1	1	0.524756	1	1	0.0854879	0	0	-
SMARCA4	0	3	0.525136	0	0	-	0	3	0.470103
AXL	1	0	0.525515	0	0	-	1	0	0.503393
ACAD10	0	2	0.525895	0	2	0.20696	0	0	-
FKBP15	1	0	0.526277	0	0	-	1	0	0.504327
UBAP2L	1	0	0.526662	0	0	-	1	0	0.504797
HGF	1	0	0.527046	0	0	-	1	0	0.505731
DHX29	1	0	0.527429	0	0	-	1	0	0.506197
SF3B1	0	2	0.527813	0	1	0.635345	0	1	0.745796
DAAM2	0	2	0.528197	0	2	0.223152	0	0	-
KCNQ2	1	0	0.52858	0	0	-	1	0	0.506665
EPHB1	0	2	0.528963	0	0	-	0	2	0.50293
AGAP2	0	2	0.529348	0	0	-	0	2	0.50386
ITGA5	1	0	0.529732	0	0	-	1	0	0.507137
NPAT	1	0	0.530118	0	0	-	1	0	0.50808
ZNF598	1	0	0.530503	0	0	-	1	0	0.508551
KDM6A	1	0	0.530888	1	0	0.39197	0	0	-
AP3B2	0	2	0.531273	0	0	-	0	2	0.505264
SCP2	1	0	0.531657	0	0	-	1	0	0.50949
ZNF451	0	1	0.532039	0	0	-	0	1	0.533182
PHF12	1	0	0.532423	0	0	-	1	0	0.510893
KIAA0232	1	0	0.532806	0	0	-	1	0	0.511359
EFCAB5	1	0	0.533188	0	0	-	1	0	0.511822
TRIM66	1	0	0.533571	0	0	-	1	0	0.512748
VCPIP1	1	0	0.533952	0	0	-	1	0	0.513208
MOV10	1	0	0.534332	0	0	-	1	0	0.512286
SEMA6A	1	0	0.534713	0	0	-	1	0	0.513668
PFKL	1	0	0.535093	0	0	-	1	0	0.514127
C19orf43	0	1	0.535473	0	0	-	0	1	0.534558
DMRT2	0	1	0.535852	0	0	-	0	1	0.535018
INIP	0	1	0.53623	0	0	-	0	1	0.535476
FAM65C	1	0	0.536608	0	0	-	1	0	0.514587
KDM3A	1	0	0.536985	0	0	-	1	0	0.515502
C11orf30	1	0	0.53736	0	0	-	1	0	0.515045
ANKMY1	1	0	0.537736	0	0	-	1	0	0.515958
CACNA1B	0	3	0.538112	0	0	-	0	3	0.483804
BLM	1	0	0.538487	0	0	-	1	0	0.517321
ASAP2	0	2	0.538862	0	0	-	0	2	0.509021
SNAPC5	0	1	0.539237	0	1	0.434237	0	0	-
ATRN	1	0	0.53961	0	0	-	1	0	0.517774
HK1	0	1	0.539984	0	0	-	0	1	0.537316
ATP2B4	0	2	0.540357	0	0	-	0	2	0.510427
DLC1	0	1	0.54073	0	0	-	0	1	0.538229
DENR	0	1	0.541101	0	0	-	0	1	0.538683
CCL5	0	1	0.541473	0	0	-	0	1	0.539138
CCDC171	1	0	0.541845	0	0	-	1	0	0.519591
CDAN1	1	0	0.542217	0	0	-	1	0	0.520043
PRLH	0	1	0.542588	0	1	0.436181	0	0	-
KRTAP9-3	0	1	0.542959	0	0	-	0	1	0.539593
H2AFV	0	1	0.543328	0	0	-	0	1	0.540048
AHDC1	1	1	0.543697	0	0	-	1	1	0.496446
RB1CC1	1	0	0.544066	0	0	-	1	0	0.520947
KLB	1	0	0.544434	0	0	-	1	0	0.521398
LIG1	0	2	0.544802	0	0	-	0	2	0.516413
ARID5B	1	0	0.545169	0	0	-	1	0	0.522296
CC2D1A	1	0	0.545535	0	0	-	1	0	0.521848
PAEP	0	1	0.545899	0	1	0.438106	0	0	-
MED21	0	1	0.546264	0	1	0.440009	0	0	-
TTC37	1	0	0.546627	0	0	-	1	0	0.522744
NLRX1	0	2	0.54699	0	0	-	0	2	0.516867
CACNA1D	0	3	0.547353	0	1	0.666679	0	2	0.739029
ETV3	0	1	0.547715	0	0	-	0	1	0.541865
AP1S2	0	1	0.548076	0	1	0.441893	0	0	-
RPL21	0	1	0.548437	0	0	-	0	1	0.542768
FAM136A	0	1	0.548797	0	0	-	0	1	0.543217
ATP10D	1	0	0.549157	0	0	-	1	0	0.523643
NDUFB2	0	1	0.549516	0	1	0.443757	0	0	-
NKAIN1	0	1	0.549875	0	0	-	0	1	0.543667
EMC4	0	1	0.550234	0	0	-	0	1	0.544564
MOB4	0	1	0.550592	0	0	-	0	0	-
CGGBP1	0	1	0.55095	0	0	-	0	1	0.545457
PDZD8	0	2	0.551307	0	0	-	0	2	0.519137
UBE2V1	0	1	0.551664	0	0	-	0	0	-
C16orf54	0	1	0.55202	0	0	-	0	1	0.547227
ORMDL2	0	1	0.552376	0	1	0.445604	0	0	-
RBM3	0	1	0.552732	0	0	-	0	1	0.548544
ATP2A1	0	2	0.553086	0	0	-	0	2	0.520496
PCTP	0	1	0.553439	0	0	-	0	1	0.54898
TMEM27	0	1	0.553793	0	1	0.447432	0	0	-
EBAG9	0	1	0.554145	0	0	-	0	1	0.54985
RGS1	0	1	0.554498	0	0	-	0	1	0.551145
RAF1	0	1	0.55485	0	0	-	0	1	0.551576
ZNF687	1	0	0.555201	0	0	-	1	0	0.525895
TMEM52	0	1	0.555552	0	1	0.449241	0	0	-
PTPLA	0	1	0.555903	0	0	-	0	1	0.552434
RAP1A	0	1	0.556254	0	0	-	0	1	0.552862
ZMAT5	0	1	0.556604	0	0	-	0	1	0.553289
DNAJB9	0	1	0.556953	0	0	-	0	1	0.553714
CDC42	0	1	0.557301	0	1	0.451032	0	0	-
PCDHGA10	0	2	0.557648	0	2	0.254217	0	0	-
EIF3J	0	1	0.557994	0	0	-	0	1	0.554139
FAM180B	0	1	0.55834	0	1	0.452804	0	0	-
MBD5	1	0	0.558686	0	0	-	1	0	0.526798
PAN2	0	1	0.55903	0	0	-	0	1	0.554563
GAPVD1	0	2	0.559373	0	0	-	0	2	0.524537
WDR81	0	2	0.559716	0	0	-	0	2	0.524091
GTF2IRD1	0	2	0.560058	0	1	0.643831	0	1	0.752648
ERI2	0	1	0.5604	0	0	-	0	1	0.554986
KRTAP1-1	0	1	0.560741	0	0	-	0	1	0.555408
TMED7-TICAM2	0	1	0.561081	0	0	-	0	0	-
CRYGS	0	1	0.56142	0	0	-	0	1	0.555829
NLRP12	1	0	0.561759	0	0	-	1	0	0.52815
AP2S1	0	1	0.562098	0	0	-	0	1	0.557503
C11orf85	0	1	0.562436	0	0	-	0	1	0.557918
RPL35	0	1	0.562774	0	0	-	0	1	0.559159
DESI1	0	1	0.563112	0	0	-	0	1	0.559571
RALGAPB	1	0	0.56345	0	0	-	1	0	0.528603
TPPP2	0	1	0.563786	0	0	-	0	1	0.559982
PSMD8	0	1	0.564121	0	0	-	0	1	0.560799
BAD	0	1	0.564457	0	1	0.456296	0	0	-
CNPY2	0	1	0.564791	0	1	0.458016	0	0	-
SLITRK5	0	2	0.565125	0	0	-	0	2	0.52499
RAN	0	1	0.565458	0	0	-	0	1	0.561208
HIST1H4B	0	1	0.565791	0	0	-	0	1	0.561614
SETD5	1	0	0.566123	1	0	0.39549	0	0	-
DUSP15	0	1	0.566454	0	0	-	0	1	0.562021
EIF4E	0	1	0.566784	0	1	0.459719	0	0	-
GSC2	0	1	0.567114	0	0	-	0	1	0.562426
ADCY3	0	2	0.567444	0	0	-	0	2	0.525443
RPL14	0	1	0.567772	0	1	0.461404	0	0	-
HSPE1-MOB4	0	1	0.568101	0	0	-	0	0	-
CHD5	0	1	0.568429	0	0	-	0	1	0.563235
SPEN	2	0	0.568757	1	0	0.423168	1	0	0.771858
TMED7	0	1	0.569084	0	0	-	0	0	-
ZMYND8	0	2	0.569411	0	1	0.647239	0	1	0.753738
ANKRD11	2	0	0.569737	1	0	0.424543	1	0	0.772216
YIPF5	0	1	0.570063	0	0	-	0	1	0.564444
KCNMB3	0	1	0.570387	0	0	-	0	1	0.564845
SAP30	0	1	0.570711	0	0	-	0	1	0.565245
VPRBP	0	2	0.571034	0	0	-	0	2	0.527249
VPS25	0	1	0.571358	0	0	-	0	1	0.566439
RAB43	0	1	0.57168	0	0	-	0	0	-
UBXN2A	0	1	0.572002	0	0	-	0	1	0.566835
LIPT2	0	1	0.572324	0	1	0.464729	0	0	-
TRPM5	1	0	0.572646	0	0	-	1	0	0.529984
PSMA8	0	1	0.572968	0	0	-	0	1	0.568021
SIK3	1	0	0.573289	0	0	-	1	0	0.531358
MRRF	0	1	0.57361	0	0	-	0	1	0.568416
SORBS1	1	0	0.57393	0	0	-	1	0	0.531814
NT5C3A	0	1	0.57425	0	0	-	0	1	0.568809
HLA-DQA1	0	1	0.574569	0	0	-	0	1	0.569202
CCDC28B	0	1	0.574888	0	0	-	0	1	0.569594
CAT	0	1	0.575206	0	0	-	0	1	0.569984
SH3YL1	0	1	0.575523	0	0	-	0	1	0.570374
HIST1H4J	0	1	0.57584	0	0	-	0	1	0.570763
WDR33	1	0	0.576157	0	0	-	1	0	0.532724
NSD1	1	1	0.576472	0	0	-	1	1	0.50761
KIAA0825	0	1	0.576787	0	0	-	0	1	0.571537
PSMA1	0	1	0.577101	0	1	0.46637	0	0	-
NKIRAS2	0	1	0.577415	0	0	-	0	1	0.571923
NOL6	1	0	0.577728	1	0	0.397235	0	0	-
SRGAP3	0	2	0.57804	0	1	0.648906	0	1	0.754709
RPL13A	0	1	0.578353	0	0	-	0	1	0.572309
HIST1H2AE	0	1	0.578664	0	0	-	0	1	0.573458
ZDHHC2	0	1	0.578974	0	0	-	0	1	0.573076
C1orf226	0	1	0.579285	0	0	-	0	1	0.574979
CFDP1	0	1	0.579596	0	0	-	0	1	0.5746
ADIPOQ	0	1	0.579906	0	0	-	0	1	0.575358
KIAA1731	1	1	0.580215	0	0	-	1	1	0.509959
CD79A	0	1	0.580524	0	0	-	0	1	0.575735
FARP1	1	0	0.580833	0	0	-	1	0	0.533639
SRGAP2	1	0	0.58114	0	0	-	0	0	-
UBB	0	1	0.581448	0	0	-	0	1	0.576112
NAA60	0	1	0.581755	0	0	-	0	1	0.576488
OR10A2	0	1	0.582061	0	0	-	0	1	0.576863
CCDC68	0	1	0.582367	0	0	-	0	1	0.57761
XRCC6BP1	0	1	0.582672	0	0	-	0	1	0.577982
BAI3	0	2	0.582976	0	1	0.64932	0	1	0.755434
C4orf27	0	1	0.58328	0	0	-	0	1	0.578724
OR5B21	0	1	0.583584	0	1	0.467998	0	0	-
STC1	0	1	0.583886	0	0	-	0	1	0.578353
TRAPPC10	0	2	0.584189	0	0	-	0	2	0.529524
IQGAP2	1	0	0.58449	1	0	0.398955	0	0	-
MRFAP1	0	1	0.584792	0	0	-	0	1	0.5802
MXD4	0	1	0.585093	0	0	-	0	1	0.579832
ZNF414	0	1	0.585393	0	1	0.469611	0	0	-
EMC3	0	1	0.585693	0	0	-	0	1	0.579094
ERI1	0	1	0.585991	0	1	0.471207	0	0	-
OR1D2	0	1	0.586289	0	0	-	0	1	0.579464
RAPGEF2	0	2	0.586587	0	0	-	0	2	0.530902
COL5A2	0	2	0.586884	0	0	-	0	2	0.530444
FGF2	0	1	0.58718	0	0	-	0	1	0.581296
LRRC19	0	1	0.587476	0	0	-	0	1	0.58166
PERP	0	1	0.587771	0	0	-	0	1	0.580931
EPHB2	1	0	0.588066	1	0	0.399804	0	0	-
CA3	0	1	0.58836	0	0	-	0	1	0.582384
GNRHR	0	1	0.588654	0	0	-	0	1	0.582023
BPNT1	0	1	0.588946	0	1	0.472788	0	0	-
OR51I1	0	1	0.589239	0	0	-	0	1	0.583465
NIPAL2	0	1	0.589531	0	0	-	0	1	0.583106
OR2H2	0	1	0.589823	0	0	-	0	1	0.584894
EID1	0	1	0.590114	0	0	-	0	1	0.584181
IMPACT	0	1	0.590405	0	0	-	0	1	0.585603
AKR1B15	0	1	0.590694	0	0	-	0	1	0.584538
ELOVL1	0	1	0.590984	0	0	-	0	1	0.585249
RPSA	0	1	0.591273	0	0	-	0	1	0.586659
GEMIN2	0	1	0.591561	0	0	-	0	1	0.586308
SCN2B	0	1	0.591849	0	0	-	0	1	0.587009
SUGT1	0	1	0.592135	0	0	-	0	1	0.585956
BAP1	0	1	0.592422	0	1	0.477438	0	0	-
GADD45B	0	1	0.592709	0	0	-	0	1	0.58875
OR4E2	0	1	0.592995	0	1	0.478959	0	0	-
UBE2J2	0	1	0.593281	0	0	-	0	1	0.589096
ETHE1	0	1	0.593565	0	0	-	0	1	0.587708
MBD2	0	1	0.593849	0	0	-	0	1	0.587359
FAM98B	0	1	0.594133	0	0	-	0	1	0.588056
TECRL	0	1	0.594416	0	0	-	0	1	0.590469
TMEM185B	0	1	0.594699	0	0	-	0	1	0.589784
GPR1	0	1	0.594981	0	0	-	0	1	0.590127
DYSF	1	1	0.595262	0	0	-	1	1	0.518227
RAD51	0	1	0.595544	0	0	-	0	1	0.59081
DDX60	1	0	0.595825	0	0	-	1	0	0.536399
CD163L1	1	0	0.596105	0	0	-	1	0	0.535938
PTGR1	0	1	0.596385	0	0	-	0	1	0.591491
SAMSN1	0	1	0.596664	0	0	-	0	1	0.59183
DCDC2B	0	1	0.596942	0	0	-	0	1	0.592506
RGN	0	1	0.59722	0	0	-	0	1	0.592169
ACER2	0	1	0.597497	0	0	-	0	1	0.591151
HIST2H3D	0	1	0.597774	0	0	-	0	1	0.592843
CRHR1	0	1	0.598051	0	0	-	0	1	0.593514
EBF3	0	1	0.598327	0	0	-	0	1	0.593179
NBPF20	1	0	0.598602	0	0	-	1	0	0.537773
CCNI	0	1	0.598877	0	0	-	0	1	0.594181
BCCIP	0	1	0.599152	0	0	-	0	1	0.594514
HPCA	0	1	0.599426	0	0	-	0	1	0.594846
AKR1D1	0	1	0.5997	0	0	-	0	1	0.596492
TPM2	0	1	0.599973	0	0	-	0	1	0.596164
CD151	0	1	0.600245	0	1	0.480467	0	0	-
ZFAND2B	0	1	0.600517	0	0	-	0	1	0.595507
NUDT16	0	1	0.600788	0	0	-	0	1	0.595836
SWSAP1	0	1	0.601059	0	0	-	0	1	0.595177
LTN1	1	0	0.601329	1	0	0.400654	0	0	-
ALS2	0	2	0.601599	0	1	0.649735	0	1	0.757
ARHGEF28	0	2	0.601868	0	0	-	0	2	0.534097
MSX2	0	1	0.602136	0	1	0.481961	0	0	-
PIM1	0	1	0.602404	0	1	0.484906	0	0	-
ERGIC2	0	1	0.602672	0	0	-	0	1	0.597146
NUCB2	0	1	0.602939	0	0	-	0	1	0.596819
TRDMT1	0	1	0.603205	0	0	-	0	1	0.597471
IL20RB	0	1	0.603471	0	1	0.483441	0	0	-
G6PC2	0	1	0.603737	0	0	-	0	1	0.597796
HLA-DRB1	0	1	0.604002	0	0	-	0	1	0.598121
FAM45A	0	1	0.604267	0	0	-	0	1	0.598768
NFYA	0	1	0.604532	0	1	0.486357	0	0	-
RTP2	0	1	0.604796	0	0	-	0	1	0.599091
CABP7	0	1	0.60506	0	1	0.487796	0	0	-
CA10	0	1	0.605324	0	0	-	0	1	0.599735
POLR3A	1	0	0.605587	0	0	-	1	0	0.540501
PANK3	0	1	0.60585	0	0	-	0	1	0.600056
DCUN1D3	0	1	0.606113	0	0	-	0	1	0.600376
DNAJC5	0	1	0.606375	0	0	-	0	1	0.600696
RPL7A	0	1	0.606637	0	0	-	0	1	0.601015
PLXNB1	1	1	0.606898	1	1	0.0913912	0	0	-
CDC42BPA	0	2	0.607159	0	2	0.293409	0	0	-
USP46	0	1	0.60742	0	1	0.492034	0	0	-
ANXA1	0	1	0.60768	0	0	-	0	1	0.601334
GPR21	0	1	0.607939	0	1	0.489222	0	0	-
FAIM2	0	1	0.608199	0	0	-	0	1	0.601652
TMEM178A	0	1	0.608458	0	0	-	0	1	0.60197
PGRMC1	0	1	0.608716	0	0	-	0	1	0.602286
GLOD4	0	1	0.608973	0	1	0.49342	0	0	-
CTBP2	1	0	0.609231	0	0	-	1	0	0.540957
OAF	0	1	0.609489	0	0	-	0	1	0.602603
ARVCF	1	0	0.609746	0	0	-	1	0	0.542317
HDLBP	0	2	0.610003	0	0	-	0	2	0.536858
GNB4	0	1	0.610259	0	1	0.494794	0	0	-
EIF2B1	0	1	0.610515	0	0	-	0	1	0.602919
SNAP29	0	1	0.610771	0	0	-	0	1	0.603236
COPS2	0	1	0.611026	0	1	0.496157	0	0	-
NRBP2	0	1	0.611282	0	1	0.498844	0	0	-
ACTR6	0	1	0.611537	0	1	0.497507	0	0	-
DGKD	1	0	0.611792	0	0	-	1	0	0.544116
TNKS	0	2	0.612046	0	2	0.301197	0	0	-
MEST	0	1	0.6123	0	0	-	0	1	0.604181
CAP2	0	1	0.612553	0	1	0.50017	0	0	-
USP54	1	0	0.612806	0	0	-	1	0	0.545011
ERP44	0	1	0.613059	0	0	-	0	1	0.606059
PDCD6	0	1	0.613311	0	0	-	0	1	0.605436
STK16	0	1	0.613563	0	0	-	0	1	0.605123
WDR96	1	0	0.613814	0	0	-	1	0	0.545901
REXO1	1	0	0.614065	0	0	-	1	0	0.546344
PTPLAD1	0	1	0.614315	0	1	0.502786	0	0	-
ISY1-RAB43	0	1	0.614565	0	0	-	0	0	-
ST13	0	1	0.614815	0	1	0.504076	0	0	-
PLA2G7	0	1	0.615064	0	0	-	0	1	0.606369
CASP8AP2	1	0	0.615312	0	0	-	1	0	0.546786
SNX5	0	1	0.61556	0	0	-	0	1	0.606679
LRP6	1	0	0.615809	0	0	-	1	0	0.548106
BRCA1	1	0	0.616056	0	0	-	1	0	0.547668
HMBS	0	1	0.616303	0	0	-	0	1	0.607298
POGLUT1	0	1	0.61655	0	1	0.505355	0	0	-
PPM1B	0	1	0.616797	0	0	-	0	1	0.607606
AADAC	0	1	0.617043	0	0	-	0	1	0.607914
CTTNBP2	1	0	0.617289	0	0	-	1	0	0.550714
RPAP1	1	0	0.617534	0	0	-	1	0	0.550283
CCDC84	0	1	0.61778	0	0	-	0	1	0.608222
DNAJB11	0	1	0.618025	0	0	-	0	1	0.609142
SRD5A3	0	1	0.618269	0	0	-	0	1	0.60853
TIAL1	0	1	0.618513	0	1	0.506625	0	0	-
HEPACAM	0	1	0.618757	0	0	-	0	1	0.609447
ZDHHC22	0	1	0.619001	0	0	-	0	1	0.609752
B3GALT2	0	1	0.619244	0	1	0.507884	0	0	-
MTERF4	0	1	0.619487	0	0	-	0	1	0.610056
UBR2	0	2	0.61973	0	0	-	0	2	0.541412
CHST9	0	1	0.619972	0	0	-	0	1	0.610965
AGMO	0	1	0.620214	0	0	-	0	1	0.610663
RTCA	0	1	0.620456	0	0	-	0	1	0.61157
GALNT9	0	1	0.620698	0	0	-	0	1	0.611268
AGK	0	1	0.620939	0	1	0.509132	0	0	-
LSAMP	0	1	0.62118	0	0	-	0	1	0.612471
C16orf70	0	1	0.621421	0	0	-	0	1	0.611871
GPN1	0	1	0.621661	0	0	-	0	1	0.612171
MAP2K1	0	1	0.6219	0	1	0.511597	0	0	-
KCNJ15	0	1	0.62214	0	0	-	0	1	0.614257
UBE2S	0	1	0.622379	0	0	-	0	1	0.613664
MAP2K5	0	1	0.622618	0	0	-	0	1	0.612771
RBM48	0	1	0.622856	0	0	-	0	1	0.613069
RIMBP2	1	0	0.623094	0	0	-	1	0	0.556249
PSMB4	0	1	0.623331	0	0	-	0	1	0.614847
TMEM189-UBE2V1	0	1	0.623569	0	0	-	0	0	-
SCIN	0	1	0.623805	0	0	-	0	1	0.614553
PER2	1	0	0.624042	0	0	-	1	0	0.557086
ADO	0	1	0.624278	0	0	-	0	1	0.615142
LRRC30	0	1	0.624513	0	0	-	0	1	0.615436
TAOK2	1	0	0.624749	0	0	-	1	0	0.558333
FOXP3	0	1	0.624984	0	0	-	0	1	0.616022
CIT	0	1	0.625218	0	0	-	0	1	0.616605
CMAS	0	1	0.625452	0	0	-	0	1	0.616895
FAM81B	0	1	0.625686	0	0	-	0	1	0.616313
RPF1	0	1	0.62592	0	0	-	0	1	0.617763
FAM110C	0	1	0.626153	0	0	-	0	1	0.617185
GCOM1	0	1	0.626385	0	0	-	0	0	-
LUC7L2	0	1	0.626618	0	0	-	0	0	-
PTPRG	0	2	0.626849	0	1	0.651802	0	1	0.759638
MYZAP	0	1	0.627081	0	0	-	0	0	-
FCN2	0	1	0.627312	0	0	-	0	1	0.618052
SNAPC3	0	1	0.627543	0	0	-	0	1	0.618339
TRIP11	1	0	0.627773	0	0	-	1	0	0.560391
QTRTD1	0	1	0.628004	0	0	-	0	1	0.618914
DNASE1	0	1	0.628233	0	0	-	0	1	0.618627
FRYL	1	1	0.628463	0	1	0.668326	1	0	0.74194
DOC2B	0	1	0.628692	0	0	-	0	1	0.6192
SLC16A4	0	1	0.628921	0	0	-	0	1	0.619486
NTN5	0	1	0.629149	0	0	-	0	1	0.619771
ELAVL4	0	1	0.629377	0	0	-	0	1	0.620055
ZDHHC7	0	1	0.629605	0	0	-	0	1	0.620905
IMP3	0	1	0.629832	0	0	-	0	1	0.621468
PDGFD	0	1	0.630059	0	0	-	0	1	0.620622
SHOX	0	1	0.630286	0	0	-	0	1	0.621187
CERS6	0	1	0.630512	0	0	-	0	1	0.621749
IL7R	0	1	0.630738	0	0	-	0	1	0.622029
ABHD12	0	1	0.630964	0	0	-	0	1	0.622588
TRAPPC9	0	2	0.631189	0	1	0.653029	0	1	0.759758
SMG6	0	2	0.631414	0	0	-	0	2	0.552005
STYK1	0	1	0.631638	0	0	-	0	1	0.622867
MMP8	0	1	0.631863	0	1	0.514028	0	0	-
2017-09-10	0	1	0.632087	0	0	-	0	0	-
UPF3A	0	1	0.632311	0	0	-	0	1	0.623423
MBNL1	0	1	0.632535	0	0	-	0	1	0.623701
KCTD20	0	1	0.632758	0	0	-	0	1	0.623145
YWHAG	0	1	0.632981	0	0	-	0	1	0.624805
PDSS2	0	1	0.633204	0	0	-	0	1	0.624255
SYT1	0	1	0.633427	0	0	-	0	1	0.625354
PLEKHA8	0	1	0.633648	0	0	-	0	1	0.62453
STAU2	0	1	0.63387	0	0	-	0	1	0.625627
GAB1	0	1	0.634091	0	0	-	0	1	0.623978
LRIT3	0	1	0.634312	0	1	0.516418	0	0	-
SMTNL2	0	1	0.634532	0	0	-	0	1	0.6259
ENOSF1	0	1	0.634752	0	0	-	0	1	0.626444
FAP	0	1	0.634972	0	0	-	0	1	0.626715
PAPD4	0	1	0.635191	0	1	0.519928	0	0	-
RBMS3	0	1	0.63541	0	0	-	0	1	0.626172
TEAD1	0	1	0.635628	0	1	0.518768	0	0	-
ZNF596	0	1	0.635846	0	1	0.517598	0	0	-
CECR2	1	0	0.636064	0	0	-	1	0	0.566042
GSK3A	0	1	0.636282	0	0	-	0	1	0.627525
LPCAT4	0	1	0.636499	0	0	-	0	1	0.626985
PSMC5	0	1	0.636716	0	0	-	0	1	0.627255
PELI1	0	1	0.636932	0	0	-	0	1	0.627794
C7orf55-LUC7L2	0	1	0.637148	0	0	-	0	0	-
PBX4	0	1	0.637363	0	0	-	0	1	0.62833
SASH1	0	2	0.637579	0	0	-	0	2	0.556668
MMP3	0	1	0.637794	0	0	-	0	1	0.628865
ASZ1	0	1	0.638009	0	1	0.521079	0	0	-
KDM4B	1	0	0.638224	0	0	-	1	0	0.567231
IGSF3	1	0	0.638438	0	0	-	1	0	0.567626
GLCCI1	0	1	0.638652	0	0	-	0	1	0.629663
PCID2	0	1	0.638866	0	0	-	0	1	0.629131
TEPP	0	1	0.63908	0	1	0.52222	0	0	-
SMAD2	0	1	0.639292	0	0	-	0	1	0.629397
STUB1	0	1	0.639505	0	1	0.523352	0	0	-
ADAP1	0	1	0.639717	0	0	-	0	1	0.630193
GSK3B	0	1	0.63993	0	0	-	0	1	0.629928
GABRA1	0	1	0.640142	0	0	-	0	1	0.630458
DNAJA2	0	1	0.640353	0	1	0.524476	0	0	-
ZNF462	1	1	0.640565	0	0	-	1	1	0.532269
ANGPTL4	0	1	0.640776	0	0	-	0	1	0.630987
LDLRAD3	0	1	0.640988	0	0	-	0	1	0.63125
RPS2	0	1	0.641198	0	1	0.52559	0	0	-
TRMT44	0	1	0.641409	0	0	-	0	1	0.631776
NDRG4	0	1	0.64162	0	0	-	0	1	0.63282
PAPD5	0	1	0.64183	0	0	-	0	1	0.63256
HRH2	0	1	0.642039	0	0	-	0	1	0.632299
C9orf156	0	1	0.642249	0	0	-	0	1	0.63308
ANTXR2	0	1	0.642457	0	0	-	0	1	0.632038
HCAR2	0	1	0.642666	0	0	-	0	1	0.633598
KANSL2	0	1	0.642875	0	0	-	0	1	0.633339
EDIL3	0	1	0.643083	0	0	-	0	1	0.633856
FOXD3	0	1	0.64329	0	0	-	0	1	0.634113
PTPRM	0	2	0.643498	0	0	-	0	2	0.56283
PCDHA13	1	0	0.643705	0	0	-	1	0	0.572693
SLC2A2	0	1	0.643912	0	0	-	0	1	0.634371
PSEN1	0	1	0.644119	0	0	-	0	1	0.634628
DLX3	0	1	0.644325	0	0	-	0	1	0.634884
SCARB2	0	1	0.644531	0	0	-	0	1	0.63514
THSD7A	1	0	0.644737	0	0	-	1	0	0.574221
WDR55	0	1	0.644943	0	0	-	0	1	0.636159
SLC16A9	0	1	0.645148	0	0	-	0	1	0.635651
CAD	0	1	0.645353	0	0	-	0	1	0.636665
TCP11L2	0	1	0.645558	0	0	-	0	1	0.636412
AMY2B	0	1	0.645762	0	0	-	0	1	0.635396
PHIP	0	2	0.645965	0	0	-	0	2	0.563639
MRPS5	0	1	0.646169	0	0	-	0	1	0.63717
TEKT1	0	1	0.646373	0	0	-	0	1	0.637922
PGC	0	1	0.646576	0	0	-	0	1	0.637421
RAB11FIP2	0	1	0.646778	0	0	-	0	1	0.636918
IQCC	0	1	0.64698	0	0	-	0	1	0.637672
NFIL3	0	1	0.647182	0	0	-	0	1	0.638172
COL2A1	0	2	0.647384	0	1	0.654651	0	1	0.761552
OVCH2	0	1	0.647585	0	0	-	0	1	0.638919
KAT8	0	1	0.647786	0	0	-	0	1	0.63867
GLRA2	0	1	0.647987	0	1	0.526698	0	0	-
OTP	0	1	0.648188	0	0	-	0	1	0.639166
TALDO1	0	1	0.648388	0	0	-	0	1	0.638421
PRCP	0	1	0.648588	0	1	0.527797	0	0	-
CYP4Z1	0	1	0.648787	0	0	-	0	1	0.639907
GPBP1	0	1	0.648987	0	0	-	0	1	0.639661
KPNA1	0	1	0.649185	0	0	-	0	1	0.639414
SP7	0	1	0.649384	0	1	0.528887	0	0	-
PTPN7	0	1	0.649583	0	0	-	0	1	0.640644
RIC8B	0	1	0.649781	0	0	-	0	1	0.640889
TFCP2	0	1	0.649979	0	0	-	0	1	0.640154
HEY1	0	1	0.650176	0	0	-	0	1	0.640399
ZNF382	0	1	0.650373	0	0	-	0	1	0.641377
L1CAM	1	0	0.65057	1	0	0.404143	0	0	-
TTC26	0	1	0.650767	0	0	-	0	1	0.641863
MAP2K3	0	1	0.650964	0	0	-	0	1	0.64162
CPPED1	0	1	0.65116	0	0	-	0	1	0.642105
WNT9B	0	1	0.651356	0	0	-	0	1	0.642347
RFX8	0	1	0.651551	0	0	-	0	1	0.642589
ETV1	0	1	0.651747	0	0	-	0	1	0.643071
BAI1	1	0	0.651942	0	0	-	1	0	0.580566
RBBP5	0	1	0.652138	0	0	-	0	1	0.643312
GABRG2	0	1	0.652333	0	0	-	0	1	0.643552
MTA3	0	1	0.652528	0	0	-	0	1	0.643792
MCOLN3	0	1	0.652722	0	1	0.529971	0	0	-
FAF2	0	1	0.652917	0	1	0.531045	0	0	-
EIF4A1	0	1	0.653111	0	0	-	0	1	0.644271
CDC7	0	1	0.653305	0	1	0.533168	0	0	-
FAM134A	0	1	0.653498	0	0	-	0	1	0.64451
VPS4A	0	1	0.653692	0	0	-	0	1	0.644032
STK39	0	1	0.653885	0	1	0.532111	0	0	-
RUSC2	0	2	0.654077	0	0	-	0	2	0.57115
CCT6B	0	1	0.65427	0	0	-	0	1	0.645224
CPA4	0	1	0.654462	0	0	-	0	1	0.644749
RORB	0	1	0.654654	0	0	-	0	1	0.644987
TRIM6	0	1	0.654846	0	1	0.534217	0	0	-
TECTA	1	1	0.655037	0	1	0.669563	1	0	0.74629
ZNF774	0	1	0.655228	0	0	-	0	1	0.646406
TUBA1A	0	1	0.655419	0	0	-	0	1	0.64664
CAMK1D	0	1	0.655609	0	0	-	0	1	0.645698
EIF2AK1	0	1	0.6558	0	0	-	0	1	0.64617
PRMT8	0	1	0.655989	0	0	-	0	1	0.645462
FBRS	0	1	0.656179	0	0	-	0	1	0.645934
STXBP3	0	1	0.656368	0	0	-	0	1	0.647109
PDIA6	0	1	0.656558	0	0	-	0	1	0.646875
VEZF1	0	1	0.656746	0	1	0.535258	0	0	-
EIF3G	0	1	0.656935	0	0	-	0	1	0.647809
MCCC2	0	1	0.657124	0	1	0.537316	0	0	-
TMEM131	1	0	0.657312	0	0	-	1	0	0.588404
SCN11A	0	2	0.6575	0	0	-	0	2	0.57384
ZBED8	0	1	0.657688	0	0	-	0	1	0.648506
MAPK3	0	1	0.657875	0	0	-	0	1	0.648274
SLC16A10	0	1	0.658063	0	0	-	0	1	0.648968
PTDSS1	0	1	0.65825	0	0	-	0	1	0.648737
HNRNPF	0	1	0.658436	0	1	0.538334	0	0	-
SWAP70	0	1	0.658623	0	0	-	0	1	0.649199
MVK	0	1	0.658809	0	0	-	0	1	0.649429
MAPK13	0	1	0.658995	0	0	-	0	1	0.649889
DXO	0	1	0.659181	0	0	-	0	1	0.649659
DMTN	0	1	0.659367	0	0	-	0	1	0.650347
MTMR2	0	1	0.659553	0	0	-	0	1	0.650576
INADL	1	0	0.659738	0	0	-	1	0	0.593848
BIRC6	1	2	0.659923	0	1	0.673543	1	1	0.740301
SPHKAP	0	2	0.660108	0	0	-	0	2	0.577237
MAP2K2	0	1	0.660293	0	0	-	0	1	0.651259
BCHE	0	1	0.660477	0	0	-	0	1	0.651031
RUVBL1	0	1	0.660661	0	0	-	0	1	0.650804
GPR83	0	1	0.660845	0	0	-	0	1	0.651486
UPF1	0	2	0.661029	0	1	0.655857	0	1	0.762623
WDR26	0	1	0.661213	0	0	-	0	1	0.653516
CCNJL	0	1	0.661398	0	0	-	0	1	0.653292
CACNA1I	0	1	0.661581	0	0	-	0	1	0.652618
TRIM55	0	1	0.661765	0	0	-	0	1	0.653962
ABTB1	0	1	0.661948	0	1	0.540347	0	0	-
C7orf43	0	1	0.66213	0	0	-	0	1	0.652392
SESN1	0	1	0.662313	0	0	-	0	1	0.653068
EXOC5	0	1	0.662495	0	0	-	0	1	0.653739
PGA5	0	1	0.662677	0	0	-	0	1	0.654185
NDNF	0	1	0.662859	0	0	-	0	1	0.65485
NUDCD1	0	1	0.663041	0	0	-	0	1	0.654629
TYRP1	0	1	0.663222	0	1	0.541344	0	0	-
CNOT6	0	1	0.663403	0	0	-	0	1	0.655292
MBD4	0	1	0.663584	0	1	0.543313	0	0	-
GNB2	0	1	0.663765	0	0	-	0	1	0.655072
TBX22	0	1	0.663945	0	0	-	0	1	0.656172
PKNOX2	0	1	0.664125	0	1	0.544287	0	0	-
GNAO1	0	1	0.664305	0	0	-	0	1	0.655952
PROKR2	0	1	0.664485	0	0	-	0	1	0.65639
DMBX1	0	1	0.664665	0	0	-	0	1	0.655513
GNB5	0	1	0.664844	0	0	-	0	1	0.656609
ALDH5A1	0	1	0.665023	0	0	-	0	1	0.657261
DUS2	0	1	0.665201	0	0	-	0	1	0.657478
ASPHD2	0	1	0.66538	0	0	-	0	1	0.657911
FLVCR1	0	1	0.665559	0	0	-	0	1	0.657695
GCAT	0	1	0.665737	0	0	-	0	1	0.658127
NT5C2	0	1	0.665916	0	1	0.545254	0	0	-
ING1	0	1	0.666093	0	0	-	0	1	0.658986
TBC1D10B	0	1	0.666271	0	0	-	0	1	0.658342
ZNF568	0	1	0.666448	0	0	-	0	1	0.658772
DNTT	0	1	0.666625	0	0	-	0	1	0.658557
DYTN	0	1	0.666802	0	0	-	0	1	0.659415
SDC3	0	1	0.666979	0	1	0.546214	0	0	-
KLC2	0	1	0.667156	0	0	-	0	1	0.659841
TSSK2	0	1	0.667332	0	0	-	0	1	0.66069
KRT34	0	1	0.667508	0	0	-	0	1	0.660266
SRF	0	1	0.667684	0	0	-	0	1	0.660054
NOL10	0	1	0.66786	0	0	-	0	1	0.659628
DBR1	0	1	0.668035	0	1	0.548113	0	0	-
FRMD3	0	1	0.668211	0	1	0.549051	0	0	-
ZC3HC1	0	1	0.668386	0	0	-	0	1	0.660901
JMJD6	0	1	0.668561	0	0	-	0	1	0.661323
RMDN3	0	1	0.668735	0	0	-	0	1	0.661533
SEC61A1	0	1	0.66891	0	0	-	0	1	0.662788
SOAT1	0	1	0.669084	0	1	0.549983	0	0	-
OPRK1	0	1	0.669259	0	0	-	0	1	0.662371
TRIM23	0	1	0.669432	0	1	0.550908	0	0	-
PSMC4	0	1	0.669606	0	0	-	0	1	0.66258
KRT80	0	1	0.669779	0	1	0.551826	0	0	-
SCG2	0	1	0.669952	0	0	-	0	1	0.662162
SMAD4	0	1	0.670125	0	1	0.552737	0	0	-
KPNA6	0	1	0.670297	0	0	-	0	1	0.661953
GMPPB	0	1	0.67047	0	0	-	0	1	0.663411
AP2M1	0	1	0.670642	0	1	0.553642	0	0	-
DYNC1LI2	0	1	0.670814	0	0	-	0	1	0.662996
MYNN	0	1	0.670985	0	0	-	0	1	0.663204
CPS1	0	1	0.671157	0	0	-	0	1	0.663618
EIF4A3	0	1	0.671328	0	0	-	0	1	0.664031
SLC25A29	0	1	0.671499	0	0	-	0	1	0.663824
UMODL1	1	0	0.67167	0	0	-	1	0	0.604496
APBB3	0	1	0.671841	0	1	0.55454	0	0	-
GABRB2	0	1	0.672011	0	0	-	0	1	0.664237
CKAP5	1	0	0.672182	0	0	-	1	0	0.605748
ST3GAL3	0	1	0.672352	0	0	-	0	1	0.664854
CPA1	0	1	0.672522	0	1	0.555432	0	0	-
RUFY3	0	1	0.672691	0	0	-	0	1	0.664648
HDAC1	0	1	0.672861	0	0	-	0	1	0.664443
COL16A1	0	2	0.67303	0	0	-	0	2	0.598445
CASC1	0	1	0.673199	0	1	0.556317	0	0	-
KLHL28	0	1	0.673368	0	0	-	0	1	0.665059
C2CD3	0	2	0.673537	0	0	-	0	2	0.599413
SKIL	0	1	0.673706	0	0	-	0	1	0.665264
GALNT3	0	1	0.673875	0	0	-	0	1	0.665674
NMT2	0	1	0.674043	0	0	-	0	1	0.665878
PCYOX1	0	1	0.674211	0	0	-	0	1	0.665469
ASB16	0	1	0.674379	0	0	-	0	1	0.666082
TBC1D22B	0	1	0.674547	0	0	-	0	1	0.666489
CCDC120	0	1	0.674714	0	0	-	0	1	0.666692
NEK10	0	1	0.674882	0	0	-	0	1	0.666286
DGAT1	0	1	0.675049	0	0	-	0	1	0.666895
IMPDH2	0	1	0.675216	0	1	0.558072	0	0	-
TMEM201	0	1	0.675383	0	1	0.557198	0	0	-
PRR14L	1	0	0.675549	0	0	-	1	0	0.608836
HS6ST3	0	1	0.675716	0	0	-	0	1	0.667098
MTMR9	0	1	0.675882	0	1	0.55894	0	0	-
ST7	0	1	0.676048	0	0	-	0	1	0.6673
PATL1	0	1	0.676214	0	0	-	0	1	0.667503
POLRMT	1	0	0.67638	0	0	-	1	0	0.61036
CHML	0	1	0.676546	0	0	-	0	1	0.667705
PARN	0	1	0.676711	0	0	-	0	1	0.668308
STK19	0	1	0.676876	0	0	-	0	1	0.668709
DDX5	0	1	0.677041	0	0	-	0	1	0.668107
SLCO1B1	0	1	0.677206	0	0	-	0	1	0.668509
FAM214B	0	1	0.67737	0	0	-	0	1	0.667906
RORA	0	1	0.677535	0	0	-	0	1	0.668909
UBP1	0	1	0.677699	0	0	-	0	1	0.669109
TSEN54	0	1	0.677863	0	0	-	0	1	0.669308
ACTR5	0	1	0.678027	0	0	-	0	1	0.669904
CREB5	0	1	0.67819	0	0	-	0	1	0.669507
DENND6A	0	1	0.678354	0	0	-	0	1	0.669706
ADCY5	0	2	0.678517	0	0	-	0	2	0.603551
MEIS2	0	1	0.67868	0	0	-	0	1	0.6703
ANTXR1	0	1	0.678843	0	0	-	0	1	0.670695
TUBG1	0	1	0.679006	0	1	0.559803	0	0	-
SLC38A8	0	1	0.679168	0	0	-	0	1	0.670103
NPBWR2	0	1	0.67933	0	0	-	0	1	0.670498
LPCAT2	0	1	0.679492	0	0	-	0	1	0.670892
GSE1	0	2	0.679654	0	0	-	0	2	0.603866
HDGFRP2	0	1	0.679815	0	0	-	0	1	0.671088
PGM2	0	1	0.679977	0	0	-	0	1	0.671285
NINL	1	0	0.680138	0	0	-	1	0	0.613961
SETD2	1	0	0.680299	1	0	0.405903	0	0	-
ZNF420	0	1	0.68046	0	1	0.560661	0	0	-
ARHGEF3	0	1	0.68062	0	0	-	0	1	0.671677
PNLDC1	0	1	0.680781	0	0	-	0	1	0.671873
GBA	0	1	0.680942	0	0	-	0	1	0.672069
FLRT3	0	1	0.681102	0	1	0.561513	0	0	-
APEX2	0	1	0.681263	0	0	-	0	1	0.672264
CHRM1	0	1	0.681423	0	0	-	0	1	0.672459
OXA1L	0	1	0.681583	0	0	-	0	1	0.673431
ZNF250	0	1	0.681743	0	0	-	0	1	0.673237
ACRBP	0	1	0.681903	0	0	-	0	1	0.672849
NHLRC1	0	1	0.682062	0	0	-	0	1	0.672654
ATP5B	0	1	0.682221	0	0	-	0	1	0.673043
CDK5RAP1	0	1	0.682381	0	0	-	0	1	0.673625
SLC22A23	0	1	0.68254	0	1	0.563201	0	0	-
ITFG1	0	1	0.682698	0	1	0.56236	0	0	-
DICER1	0	2	0.682857	0	1	0.657464	0	1	0.764297
PSMD3	0	1	0.683015	0	0	-	0	1	0.674011
TDP1	0	1	0.683174	0	0	-	0	1	0.673818
GRK4	0	1	0.683332	0	0	-	0	1	0.674397
GPCPD1	0	1	0.68349	0	0	-	0	1	0.675164
SMYD1	0	1	0.683648	0	0	-	0	1	0.674204
BTBD17	0	1	0.683805	0	0	-	0	1	0.674781
GPC5	0	1	0.683963	0	0	-	0	1	0.674589
METTL16	0	1	0.68412	0	0	-	0	1	0.674973
RORC	0	1	0.684277	0	1	0.564866	0	0	-
PGBD2	0	1	0.684434	0	0	-	0	1	0.676116
RNF150	0	1	0.68459	0	0	-	0	1	0.675355
RFWD2	0	1	0.684746	0	0	-	0	1	0.675546
SFPQ	0	1	0.684903	0	0	-	0	1	0.675736
GDI1	0	1	0.685058	0	1	0.564036	0	0	-
TBX4	0	1	0.685214	0	0	-	0	1	0.676495
FBXO30	0	1	0.68537	0	1	0.566508	0	0	-
PUS7	0	1	0.685525	0	0	-	0	1	0.676683
CCDC14	0	1	0.685681	0	0	-	0	1	0.676872
TPBG	0	1	0.685836	0	0	-	0	1	0.67706
MTIF2	0	1	0.685991	0	1	0.567321	0	0	-
SPTBN1	1	1	0.686146	0	0	-	1	1	0.564042
RUFY1	0	1	0.6863	0	1	0.568929	0	0	-
PDE1B	0	1	0.686455	0	1	0.568128	0	0	-
MAP2K7	0	1	0.686609	0	1	0.569725	0	0	-
KRT10	0	1	0.686764	0	0	-	0	1	0.677437
PPARD	0	1	0.686918	0	0	-	0	1	0.677625
PC	0	1	0.687071	0	1	0.570516	0	0	-
PHTF2	0	1	0.687225	0	0	-	0	1	0.677249
GCLC	0	1	0.687379	0	0	-	0	1	0.677813
NUB1	0	1	0.687532	0	0	-	0	1	0.678001
USP22	0	1	0.687685	0	0	-	0	1	0.678562
ARHGEF16	0	1	0.687838	0	0	-	0	1	0.678188
PPP2R1B	0	1	0.687991	0	0	-	0	1	0.678375
ARFGAP2	0	1	0.688144	0	0	-	0	1	0.678748
ZFC3H1	0	2	0.688297	0	0	-	0	2	0.613367
CCDC19	0	1	0.688449	0	1	0.572083	0	0	-
POU4F3	0	1	0.688602	0	1	0.572858	0	0	-
MEF2D	0	1	0.688754	0	0	-	0	1	0.678935
CCDC6	0	1	0.688906	0	0	-	0	1	0.679121
CTNNBL1	0	1	0.689058	0	0	-	0	1	0.679307
ADAM18	0	1	0.68921	0	0	-	0	1	0.680049
CAMK2A	0	1	0.689361	0	0	-	0	1	0.679864
PRDM14	0	1	0.689513	0	0	-	0	1	0.679679
OTOGL	0	2	0.689664	0	0	-	0	2	0.615729
EP400	1	2	0.689815	1	0	0.427303	0	2	0.775687
ADD3	0	1	0.689966	0	0	-	0	1	0.680234
HNRNPR	0	1	0.690116	0	0	-	0	1	0.680602
CLEC14A	0	1	0.690267	0	1	0.573629	0	0	-
SLC6A12	0	1	0.690417	0	0	-	0	1	0.680418
MYO5A	0	2	0.690567	0	0	-	0	2	0.617474
PIAS1	0	1	0.690717	0	1	0.574395	0	0	-
CRTC3	0	1	0.690867	0	0	-	0	1	0.68097
MDM1	0	1	0.691017	0	0	-	0	1	0.680786
DPH1	0	1	0.691166	0	0	-	0	1	0.681153
SLC1A4	0	1	0.691316	0	1	0.575156	0	0	-
CLP1	0	1	0.691465	0	1	0.576662	0	0	-
POLA2	0	1	0.691614	0	1	0.575912	0	0	-
CEP76	0	1	0.691762	0	0	-	0	1	0.681336
MFN1	0	1	0.691911	0	0	-	0	1	0.681519
PTCD3	0	1	0.69206	0	0	-	0	1	0.682249
DCAF11	0	1	0.692208	0	0	-	0	1	0.682431
KRT16	0	1	0.692356	0	0	-	0	1	0.682067
ADAM2	0	1	0.692504	0	0	-	0	1	0.681885
MAST3	0	2	0.692652	0	0	-	0	2	0.620339
IQUB	0	1	0.6928	0	1	0.577409	0	0	-
SLC30A5	0	1	0.692947	0	0	-	0	1	0.682613
PAPL	0	1	0.693095	0	0	-	0	1	0.683157
TRIM45	0	1	0.693243	0	0	-	0	1	0.682794
LRRC49	0	1	0.69339	0	0	-	0	1	0.683518
DMAP1	0	1	0.693538	0	0	-	0	1	0.683338
TUBGCP4	0	1	0.693685	0	0	-	0	1	0.684239
SP3	0	1	0.693832	0	0	-	0	1	0.683699
MKS1	0	1	0.693979	0	0	-	0	1	0.683879
GUCY1A3	0	1	0.694126	0	1	0.578151	0	0	-
DDX50	0	1	0.694272	0	0	-	0	1	0.684059
KIF1B	1	0	0.694418	0	0	-	1	0	0.635905
ACSM5	0	1	0.694565	0	0	-	0	1	0.684418
RANGAP1	0	1	0.694711	0	1	0.578888	0	0	-
PTPN11	0	1	0.694857	0	0	-	0	1	0.684598
BEST3	0	1	0.695002	0	0	-	0	1	0.684776
CPSF3	0	1	0.695148	0	0	-	0	1	0.684955
TCF7L1	0	1	0.695293	0	0	-	0	1	0.685134
PLOD2	0	1	0.695439	0	1	0.579621	0	0	-
KRT71	0	1	0.695584	0	0	-	0	1	0.685312
STAT4	0	1	0.69573	0	0	-	0	1	0.685846
CYP4F3	0	1	0.695875	0	0	-	0	1	0.686201
ISL2	0	1	0.696019	0	0	-	0	1	0.686024
CNKSR3	0	1	0.696164	0	0	-	0	1	0.685491
ABCD3	0	1	0.696309	0	0	-	0	1	0.685669
BCR	0	2	0.696453	0	0	-	0	2	0.628598
KRT75	0	1	0.696597	0	0	-	0	1	0.686378
LRFN5	0	1	0.696741	0	0	-	0	1	0.686555
BRAF	0	1	0.696885	0	0	-	0	1	0.686731
EEF1A2	0	1	0.697029	0	0	-	0	1	0.687085
KANSL3	0	1	0.697173	0	0	-	0	1	0.686908
RNF6	0	1	0.697317	0	1	0.580351	0	0	-
ZNF333	0	1	0.697461	0	0	-	0	1	0.687437
SEC23A	0	1	0.697604	0	0	-	0	1	0.687613
MAZ	0	1	0.697748	0	1	0.581076	0	0	-
IK	0	1	0.697891	0	0	-	0	1	0.687261
TRPM3	1	0	0.698034	1	0	0.409471	0	0	-
KCNA4	0	1	0.698177	0	0	-	0	1	0.687964
PAPSS2	0	1	0.698319	0	0	-	0	1	0.688139
CHD7	1	1	0.698462	0	1	0.669987	1	0	0.754224
GFM2	0	1	0.698604	0	0	-	0	1	0.68901
PUF60	0	1	0.698747	0	0	-	0	1	0.688836
CYP2A13	0	1	0.698889	0	0	-	0	1	0.688662
CPSF2	0	1	0.699031	0	0	-	0	1	0.689183
WRNIP1	0	1	0.699173	0	0	-	0	1	0.689702
CSTF3	0	1	0.699314	0	0	-	0	1	0.689529
RTN4RL1	0	1	0.699456	0	1	0.581797	0	0	-
ALDH3A1	0	1	0.699597	0	0	-	0	1	0.689356
STK32C	0	1	0.699738	0	0	-	0	1	0.689875
FBN1	0	3	0.69988	0	2	0.413193	0	1	0.779265
UBXN6	0	1	0.700021	0	0	-	0	1	0.690391
LRRC14	0	1	0.700162	0	0	-	0	1	0.690219
FAM222A	0	1	0.700303	0	0	-	0	1	0.690047
TCF20	1	0	0.700443	0	0	-	1	0	0.647343
SLC22A11	0	1	0.700584	0	0	-	0	1	0.690563
CUX2	1	0	0.700724	0	0	-	1	0	0.648042
KPRP	0	1	0.700865	0	0	-	0	1	0.690907
USP51	0	1	0.701005	0	0	-	0	1	0.690735
CHRNG	0	1	0.701145	0	0	-	0	1	0.691078
PAX3	0	1	0.701285	0	0	-	0	1	0.691421
AKT2	0	1	0.701425	0	1	0.582516	0	0	-
GTPBP4	0	1	0.701565	0	0	-	0	1	0.69125
BLK	0	1	0.701705	0	0	-	0	1	0.691592
KRT81	0	1	0.701845	0	0	-	0	1	0.691763
MYH2	1	0	0.701984	0	0	-	1	0	0.650118
DAPK1	0	2	0.702124	0	0	-	0	2	0.641133
CYP27B1	0	1	0.702263	0	0	-	0	1	0.692275
GLUD1	0	1	0.702403	0	0	-	0	1	0.692105
THRA	0	1	0.702542	0	0	-	0	1	0.691934
PHF19	0	1	0.702681	0	0	-	0	1	0.692616
RASA2	0	1	0.70282	0	1	0.583941	0	0	-
TKTL2	0	1	0.702959	0	0	-	0	1	0.692785
TUBB4B	0	1	0.703097	0	0	-	0	1	0.692955
AGGF1	0	1	0.703236	0	1	0.585347	0	0	-
TLK1	0	1	0.703374	0	0	-	0	1	0.693124
SV2B	0	1	0.703512	0	1	0.584646	0	0	-
NIN	1	0	0.70365	0	0	-	1	0	0.652166
COL5A3	1	0	0.703788	0	0	-	1	0	0.651939
HSPA4	0	1	0.703926	0	0	-	0	1	0.693463
TARS	0	1	0.704064	0	0	-	0	1	0.693294
ICE1	1	0	0.704201	0	0	-	1	0	0.652843
GDF5	0	1	0.704339	0	0	-	0	1	0.693969
BPIFB4	0	1	0.704476	0	0	-	0	1	0.693632
FSD2	0	1	0.704613	0	0	-	0	1	0.6938
PLAA	0	1	0.70475	0	0	-	0	1	0.694137
RGMA	0	1	0.704887	0	0	-	0	1	0.694641
CUL2	0	1	0.705024	0	0	-	0	1	0.694473
EGR3	0	1	0.70516	0	1	0.586045	0	0	-
PEPD	0	1	0.705296	0	0	-	0	1	0.694808
CYP4F22	0	1	0.705433	0	0	-	0	1	0.694305
MEGF6	1	0	0.705569	0	0	-	1	0	0.655733
SOX10	0	1	0.705705	0	0	-	0	1	0.695142
SLC26A5	0	1	0.70584	0	0	-	0	1	0.694975
HEATR1	1	0	0.705976	0	0	-	1	0	0.656827
SMEK2	0	1	0.706112	0	0	-	0	1	0.695808
STT3A	0	1	0.706247	0	0	-	0	1	0.695309
SLITRK6	0	1	0.706382	0	1	0.586738	0	0	-
GLE1	0	1	0.706517	0	0	-	0	1	0.695475
PDE4B	0	1	0.706653	0	0	-	0	1	0.696305
CCDC102A	0	1	0.706787	0	1	0.588112	0	0	-
PDIA4	0	1	0.706922	0	0	-	0	1	0.695974
PABPC1	0	1	0.707057	0	0	-	0	1	0.69614
KCTD3	0	1	0.707191	0	0	-	0	1	0.69647
HADH	0	1	0.707326	0	0	-	0	1	0.696636
SNX33	0	1	0.70746	0	1	0.58947	0	0	-
HADHA	0	1	0.707594	0	1	0.588793	0	0	-
MCM8	0	1	0.707728	0	0	-	0	1	0.696966
APC2	0	1	0.707863	0	0	-	0	1	0.697131
TKTL1	0	1	0.707997	0	1	0.590812	0	0	-
MASP1	0	1	0.70813	0	0	-	0	1	0.697295
MFSD12	0	1	0.708264	0	1	0.590143	0	0	-
BRWD1	1	0	0.708398	0	0	-	1	0	0.661112
KY	0	1	0.708531	0	0	-	0	1	0.697952
PRDM4	0	1	0.708665	0	0	-	0	1	0.697788
ADCY9	1	0	0.708798	0	0	-	1	0	0.661743
MYB	0	1	0.708931	0	0	-	0	1	0.698115
ANKRD13B	0	1	0.709064	0	1	0.591477	0	0	-
OTOP1	0	1	0.709197	0	1	0.592138	0	0	-
CCDC27	0	1	0.70933	0	0	-	0	1	0.698769
GABRD	0	1	0.709462	0	0	-	0	1	0.698442
NCK2	0	1	0.709595	0	0	-	0	1	0.698606
EDEM3	0	1	0.709727	0	0	-	0	1	0.698279
DOCK7	0	2	0.709859	0	0	-	0	2	0.651712
NFXL1	0	1	0.709991	0	0	-	0	1	0.698931
SCYL2	0	1	0.710123	0	0	-	0	1	0.699094
ZNF76	0	1	0.710255	0	0	-	0	1	0.699256
HEATR5B	1	0	0.710387	1	0	0.410377	0	0	-
ZNF112	0	1	0.710518	0	0	-	0	1	0.699418
GRK5	0	1	0.71065	0	0	-	0	1	0.69958
DNAAF1	0	1	0.710781	0	0	-	0	1	0.699904
TAF5	0	1	0.710913	0	1	0.592796	0	0	-
TUBB2A	0	1	0.711044	0	0	-	0	1	0.700388
FEZF2	0	1	0.711175	0	0	-	0	1	0.700548
BTBD2	0	1	0.711306	0	0	-	0	1	0.700709
FBXL16	0	1	0.711437	0	1	0.59345	0	0	-
INTS10	0	1	0.711568	0	0	-	0	1	0.701191
SLC24A3	0	1	0.711699	0	0	-	0	1	0.70087
ONECUT1	0	1	0.71183	0	0	-	0	1	0.701511
ZMYM6	0	1	0.711961	0	0	-	0	1	0.701671
PNISR	0	1	0.712091	0	0	-	0	1	0.70183
SLC5A1	0	1	0.712222	0	0	-	0	1	0.70199
EIF2B5	0	1	0.712353	0	0	-	0	1	0.702149
NTN1	0	1	0.712483	0	0	-	0	1	0.702308
EXOC6B	0	1	0.712614	0	1	0.594748	0	0	-
TTC27	0	1	0.712744	0	0	-	0	1	0.702468
RABEP1	0	1	0.712874	0	0	-	0	1	0.702785
HACE1	0	1	0.713004	0	0	-	0	1	0.703102
DCAF13	0	1	0.713135	0	0	-	0	1	0.70326
GPS1	0	1	0.713264	0	0	-	0	1	0.702944
ARPC4-TTLL3	0	1	0.713394	0	0	-	0	0	-
TM9SF4	0	1	0.713524	0	0	-	0	1	0.703891
GPSM1	0	1	0.713653	0	0	-	0	1	0.703733
SRPR	0	1	0.713783	0	0	-	0	1	0.703576
HS6ST1	0	1	0.713912	0	1	0.595392	0	0	-
DDX58	0	1	0.714041	0	0	-	0	1	0.704048
STRIP2	0	1	0.71417	0	0	-	0	1	0.704361
ZBTB41	0	1	0.714299	0	0	-	0	1	0.704205
CHST2	0	1	0.714428	0	1	0.596033	0	0	-
COLEC12	0	1	0.714556	0	0	-	0	1	0.704674
ADD1	0	1	0.714685	0	0	-	0	1	0.704518
TCTN2	0	1	0.714813	0	0	-	0	1	0.70483
FAM63B	0	1	0.714942	0	1	0.597933	0	0	-
EPN2	0	1	0.71507	0	1	0.59667	0	0	-
IKZF1	0	1	0.715198	0	0	-	0	1	0.705142
CELF4	0	1	0.715326	0	1	0.597304	0	0	-
CIC	1	0	0.715453	0	0	-	1	0	0.671481
SLC34A1	0	1	0.715581	0	0	-	0	1	0.705298
AP1G1	0	1	0.715709	0	0	-	0	1	0.705453
ANKEF1	0	1	0.715836	0	0	-	0	1	0.705609
KLHL18	0	1	0.715963	0	0	-	0	1	0.705764
PKD2L1	0	1	0.716091	0	0	-	0	1	0.705919
GRN	0	1	0.716218	0	0	-	0	1	0.706074
PLAT	0	1	0.716345	0	1	0.598559	0	0	-
NACA	0	1	0.716472	0	0	-	0	1	0.706383
EIF3B	0	1	0.716599	0	0	-	0	1	0.706538
VPS54	0	1	0.716726	0	0	-	0	1	0.706847
PDIA2	0	1	0.716853	0	0	-	0	1	0.706692
EXT2	0	1	0.71698	0	0	-	0	1	0.707001
SLC23A1	0	1	0.717107	0	1	0.599183	0	0	-
SNX13	0	1	0.717234	0	0	-	0	1	0.707309
SSRP1	0	1	0.717361	0	0	-	0	1	0.707463
STK31	0	1	0.717487	0	0	-	0	1	0.707155
KAT6A	1	0	0.717613	0	0	-	1	0	0.675926
SOX6	0	1	0.71774	0	0	-	0	1	0.708381
SMPD1	0	1	0.717866	0	0	-	0	1	0.707923
SPICE1	0	1	0.717992	0	0	-	0	1	0.70777
CLCA2	0	1	0.718118	0	0	-	0	1	0.708076
LNX1	0	1	0.718244	0	1	0.600421	0	0	-
NT5DC2	0	1	0.718369	0	0	-	0	1	0.708686
PDE6C	0	1	0.718495	0	0	-	0	1	0.708534
CDH16	0	1	0.71862	0	0	-	0	1	0.70899
KDM1A	0	1	0.718746	0	0	-	0	1	0.708838
MARK3	0	1	0.718871	0	0	-	0	1	0.709294
DLG2	0	1	0.718996	0	0	-	0	1	0.709142
KBTBD7	0	1	0.719121	0	1	0.601034	0	0	-
DENND2C	0	1	0.719247	0	0	-	0	1	0.709445
CNKSR1	0	1	0.719372	0	0	-	0	1	0.710201
CLIP3	0	1	0.719497	0	0	-	0	1	0.71005
F2	0	1	0.719621	0	0	-	0	1	0.709899
MAU2	0	1	0.719746	0	0	-	0	1	0.710351
MCAM	0	1	0.719871	0	0	-	0	1	0.710501
CRY2	0	1	0.719995	0	0	-	0	1	0.710652
INTS7	0	1	0.72012	0	0	-	0	1	0.710951
AIFM3	0	1	0.720244	0	0	-	0	1	0.711101
VPS39	0	1	0.720368	0	0	-	0	1	0.710802
ZSCAN29	0	1	0.720492	0	0	-	0	1	0.71125
ZC3H12B	0	1	0.720616	0	1	0.601646	0	0	-
TRAK2	0	1	0.72074	0	0	-	0	1	0.7114
TATDN2	0	1	0.720864	0	1	0.602255	0	0	-
SEC14L5	0	1	0.720988	0	0	-	0	1	0.711699
TROAP	0	1	0.721112	0	0	-	0	1	0.711996
NR4A2	0	1	0.721236	0	0	-	0	1	0.711848
MEGF11	0	1	0.721359	0	0	-	0	1	0.712294
PTPN13	1	0	0.721483	0	0	-	1	0	0.681702
IKBKB	0	1	0.721606	0	0	-	0	1	0.712887
PADI3	0	1	0.72173	0	0	-	0	1	0.713035
XRN2	0	1	0.721853	0	0	-	0	1	0.712591
PIWIL4	0	1	0.721976	0	0	-	0	1	0.712442
CYP26B1	0	1	0.722099	0	0	-	0	1	0.712739
PRDM9	0	1	0.722222	0	0	-	0	1	0.713182
CAPN12	0	1	0.722345	0	0	-	0	1	0.71333
TBC1D25	0	1	0.722467	0	0	-	0	1	0.713477
SLFN5	0	1	0.72259	0	1	0.602861	0	0	-
PLG	0	1	0.722713	0	0	-	0	1	0.713624
ZBTB49	0	1	0.722835	0	0	-	0	1	0.713771
CDC42BPB	1	0	0.722957	0	0	-	1	0	0.682976
CDH13	0	1	0.723079	0	0	-	0	1	0.713918
OCRL	0	1	0.723202	0	0	-	0	1	0.714065
CD93	0	1	0.723324	0	0	-	0	1	0.714211
LEMD3	0	1	0.723446	0	0	-	0	1	0.714358
TRPC6	0	1	0.723567	0	0	-	0	1	0.714504
MCM6	0	1	0.723689	0	0	-	0	1	0.71465
DDR2	0	1	0.723811	0	0	-	0	1	0.714796
CHSY1	0	1	0.723933	0	0	-	0	1	0.714943
FAM73B	0	1	0.724054	0	1	0.603464	0	0	-
ZBTB48	0	1	0.724176	0	0	-	0	1	0.71538
UCKL1	0	1	0.724297	0	0	-	0	1	0.715234
ACOT11	0	1	0.724419	0	1	0.604065	0	0	-
WBSCR17	0	1	0.72454	0	0	-	0	1	0.715671
RAB11FIP5	0	1	0.724661	0	1	0.604662	0	0	-
CDH6	0	1	0.724783	0	0	-	0	1	0.715816
FOXM1	0	1	0.724904	0	1	0.605846	0	0	-
AASS	0	1	0.725025	0	0	-	0	1	0.716107
ITGB3	0	1	0.725146	0	0	-	0	1	0.715962
SH3RF3	0	1	0.725267	0	0	-	0	1	0.716252
MAP7	0	1	0.725387	0	0	-	0	1	0.716541
FREM3	1	0	0.725508	0	0	-	1	0	0.688313
PAK6	0	1	0.725629	0	1	0.608177	0	0	-
DIS3	0	1	0.72575	0	0	-	0	1	0.71712
TRIM33	0	1	0.725871	0	0	-	0	1	0.717264
KIF5C	0	1	0.725991	0	0	-	0	1	0.716831
PAM	0	1	0.726112	0	0	-	0	1	0.716976
MGAT4B	0	1	0.726232	0	0	-	0	1	0.717408
PTPRA	0	1	0.726352	0	0	-	0	1	0.717552
ARHGEF4	0	1	0.726473	0	0	-	0	1	0.717696
TTC18	0	1	0.726593	0	1	0.609893	0	0	-
SLC6A3	0	1	0.726713	0	0	-	0	1	0.718127
KIF20A	0	1	0.726833	0	0	-	0	1	0.717983
SRBD1	0	1	0.726953	0	0	-	0	1	0.7187
RNF111	0	1	0.727073	0	0	-	0	1	0.718557
DTX2	0	1	0.727193	0	0	-	0	1	0.718414
INSM2	0	1	0.727313	0	0	-	0	1	0.718842
SEC14L1	0	1	0.727432	0	0	-	0	1	0.718985
CCDC129	0	1	0.727552	0	0	-	0	1	0.719412
DCLK1	0	1	0.727671	0	0	-	0	1	0.71927
SLC6A2	0	1	0.727791	0	1	0.611023	0	0	-
E2F7	0	1	0.72791	0	0	-	0	1	0.719554
LIMK1	0	1	0.728029	0	0	-	0	1	0.719696
SLC5A5	0	1	0.728148	0	0	-	0	1	0.719979
MOCOS	0	1	0.728267	0	0	-	0	1	0.719837
DCLRE1A	0	1	0.728386	0	1	0.611583	0	0	-
TGM3	0	1	0.728505	0	0	-	0	1	0.72012
PIWIL3	0	1	0.728624	0	1	0.612141	0	0	-
GTF3C2	0	1	0.728743	0	0	-	0	1	0.720403
SNCAIP	0	1	0.728861	0	0	-	0	1	0.720545
SENP7	0	1	0.72898	0	0	-	0	1	0.720686
ACACB	1	1	0.729098	0	0	-	1	1	0.654407
CPXM1	0	1	0.729217	0	0	-	0	1	0.721108
DTX1	0	1	0.729335	0	0	-	0	1	0.721248
RBM12	0	1	0.729454	0	0	-	0	1	0.721389
ZRANB3	0	1	0.729572	0	0	-	0	1	0.721529
IFIH1	0	1	0.72969	0	1	0.613248	0	0	-
HSPA12A	0	1	0.729808	0	0	-	0	1	0.722089
TET2	0	1	0.729926	0	1	0.614344	0	0	-
PIK3CA	0	1	0.730044	0	0	-	0	1	0.721669
SOGA3	0	1	0.730162	0	1	0.614888	0	0	-
TBC1D31	0	1	0.730279	0	0	-	0	1	0.721809
TBC1D8B	0	1	0.730397	0	0	-	0	1	0.722228
TMC4	0	1	0.730514	0	0	-	0	1	0.722368
ANO6	0	1	0.730632	0	0	-	0	1	0.722646
GGT7	0	1	0.730749	0	0	-	0	1	0.722507
TRPC4	0	1	0.730867	0	1	0.615966	0	0	-
ADAMTS9	1	0	0.730984	0	0	-	1	0	0.696801
KLHL25	0	1	0.731101	0	0	-	0	1	0.722786
DNA2	0	1	0.731218	0	1	0.616501	0	0	-
ENPP2	0	1	0.731335	0	0	-	0	1	0.723064
TTLL3	0	1	0.731452	0	0	-	0	0	-
ZNF292	1	0	0.731569	1	0	0.412233	0	0	-
ERC2	0	1	0.731686	0	0	-	0	1	0.723343
SLC17A7	0	1	0.731803	0	0	-	0	1	0.723203
FTSJ3	0	1	0.73192	0	0	-	0	1	0.723482
TRAF7	0	1	0.732037	0	1	0.617035	0	0	-
SDHA	0	1	0.732153	0	0	-	0	1	0.723759
MYOCD	0	1	0.73227	0	0	-	0	1	0.723621
SEC24D	0	1	0.732387	0	0	-	0	1	0.724037
KCTD19	0	1	0.732503	0	0	-	0	1	0.723898
MED13L	1	0	0.732619	0	0	-	1	0	0.699742
RASAL3	0	1	0.732736	0	0	-	0	1	0.724176
RBM27	0	1	0.732852	0	0	-	0	1	0.724452
PYGL	0	1	0.732968	0	0	-	0	1	0.724314
CP	0	1	0.733084	0	1	0.617566	0	0	-
NRIP1	0	1	0.7332	0	0	-	0	1	0.725005
RNF216	0	1	0.733316	0	0	-	0	1	0.724867
DDX27	0	1	0.733432	0	0	-	0	1	0.724729
ABCG1	0	1	0.733548	0	0	-	0	1	0.725142
HID1	0	1	0.733663	0	0	-	0	1	0.725417
CASK	0	1	0.733779	0	1	0.618621	0	0	-
MTCL1	0	2	0.733895	0	2	0.391109	0	0	-
DPP6	0	1	0.73401	0	1	0.619145	0	0	-
KAT2A	0	1	0.734126	0	0	-	0	1	0.72583
ADAM22	0	1	0.734241	0	0	-	0	1	0.725555
SYNPO	0	1	0.734356	0	0	-	0	1	0.725692
SMARCA5	0	1	0.734471	0	0	-	0	1	0.725967
VIL1	0	1	0.734586	0	1	0.619666	0	0	-
USP8	0	1	0.734701	0	0	-	0	1	0.726241
ATAD3B	0	1	0.734816	0	0	-	0	1	0.726104
INPP5B	0	1	0.734931	0	0	-	0	1	0.726514
CACNA2D1	0	1	0.735046	0	0	-	0	1	0.726377
CCHCR1	0	1	0.73516	0	0	-	0	1	0.726786
CCDC18	0	1	0.735274	0	0	-	0	1	0.72665
DOCK8	1	0	0.735389	0	0	-	1	0	0.703418
SLC6A19	0	1	0.735503	0	0	-	0	1	0.727058
WDHD1	0	1	0.735617	0	0	-	0	1	0.726922
ATP11C	0	1	0.735731	0	0	-	0	1	0.727194
SIGLEC1	0	2	0.735845	0	0	-	0	2	0.697624
HSPA12B	0	1	0.735959	0	0	-	0	1	0.727465
MARK2	0	1	0.736073	0	0	-	0	1	0.7276
CEP135	0	1	0.736186	0	0	-	0	1	0.72733
RNF20	0	1	0.7363	0	0	-	0	1	0.727736
NRP1	0	1	0.736413	0	0	-	0	1	0.727871
PLA2G4B	0	1	0.736526	0	0	-	0	0	-
ZAP70	0	1	0.73664	0	0	-	0	1	0.728006
CPT1B	0	1	0.736753	0	0	-	0	1	0.72814
COL6A6	1	0	0.736866	0	0	-	1	0	0.704986
EHD2	0	1	0.736979	0	0	-	0	1	0.728275
KLHL17	0	1	0.737092	0	0	-	0	1	0.728678
ZNF804A	0	1	0.737205	0	1	0.620703	0	0	-
AFAP1	0	1	0.737317	0	0	-	0	1	0.728544
AP5Z1	0	1	0.73743	0	0	-	0	1	0.728812
KCNT2	0	1	0.737542	0	1	0.621218	0	0	-
EXOC4	0	1	0.737655	0	0	-	0	1	0.728946
NCDN	0	1	0.737767	0	1	0.62173	0	0	-
URB1	1	0	0.737879	0	0	-	1	0	0.706228
SCYL1	0	1	0.737992	0	0	-	0	1	0.729215
FOXK2	0	1	0.738104	0	0	-	0	1	0.729081
RGS22	0	1	0.738216	0	0	-	0	1	0.729482
EPAS1	0	1	0.738329	0	0	-	0	1	0.729616
UNC5D	0	1	0.738441	0	0	-	0	1	0.72975
ABCB9	0	1	0.738553	0	0	-	0	1	0.730151
AHI1	0	1	0.738665	0	0	-	0	1	0.730017
DDX23	0	1	0.738777	0	0	-	0	1	0.729884
SEMA4G	0	1	0.738889	0	0	-	0	1	0.73055
KCNC1	0	1	0.739001	0	1	0.622241	0	0	-
ST18	0	1	0.739113	0	0	-	0	1	0.730284
HDAC9	0	1	0.739224	0	0	-	0	1	0.730417
PCNXL2	0	2	0.739336	0	0	-	0	2	0.702626
MMS22L	0	1	0.739447	0	0	-	0	1	0.730948
CEP128	0	1	0.739558	0	0	-	0	1	0.730816
MIB1	0	1	0.73967	0	0	-	0	1	0.730683
LRIG3	0	1	0.739781	0	0	-	0	1	0.731081
SLC6A5	0	1	0.739892	0	0	-	0	1	0.731345
SLC24A1	0	1	0.740003	0	0	-	0	1	0.731213
TRIM46	0	1	0.740114	0	0	-	0	1	0.731477
ZNF366	0	1	0.740224	0	1	0.62275	0	0	-
ZFHX3	1	2	0.740335	0	1	0.675879	1	1	0.761194
KCNB1	0	1	0.740446	0	1	0.623761	0	0	-
PRKCE	0	1	0.740557	0	1	0.623257	0	0	-
NDST2	0	1	0.740667	0	0	-	0	1	0.731609
RHOT2	0	1	0.740778	0	0	-	0	1	0.732006
BRSK1	0	1	0.740888	0	0	-	0	1	0.731874
SIK1	0	1	0.740999	0	0	-	0	1	0.731742
KAZN	0	1	0.741109	0	1	0.624263	0	0	-
TRAPPC11	0	1	0.741219	0	0	-	0	1	0.732269
DIP2C	1	0	0.74133	0	0	-	1	0	0.712145
GLTSCR1L	0	1	0.74144	0	0	-	0	1	0.732533
PCNX	0	2	0.741551	0	2	0.392837	0	0	-
AKAP1	0	1	0.741661	0	0	-	0	1	0.732665
SF3B2	0	1	0.741772	0	0	-	0	1	0.732797
KCNQ3	0	1	0.741882	0	0	-	0	1	0.73306
DAAM1	0	1	0.741992	0	0	-	0	1	0.732928
LARGE	0	1	0.742102	0	1	0.625261	0	0	-
DACT1	0	1	0.742212	0	0	-	0	1	0.733192
COL28A1	0	1	0.742323	0	0	-	0	1	0.733324
APBA2	0	1	0.742433	0	0	-	0	1	0.733849
MBD6	0	1	0.742543	0	0	-	0	1	0.733587
MSH3	0	1	0.742653	0	0	-	0	1	0.733718
LRP4	1	0	0.742763	0	0	-	1	0	0.715089
UNC45B	0	1	0.742873	0	0	-	0	1	0.734242
NLGN3	0	1	0.742982	0	1	0.625758	0	0	-
AGO1	0	1	0.743092	0	0	-	0	1	0.734111
CHD3	0	2	0.743202	0	1	0.664207	0	1	0.771499
SLK	0	1	0.743311	0	0	-	0	1	0.734635
MKL2	0	1	0.743421	0	0	-	0	1	0.734373
HCN2	0	1	0.74353	0	0	-	0	1	0.734504
ZFPM2	0	1	0.74364	0	0	-	0	1	0.734765
APAF1	0	1	0.743749	0	0	-	0	1	0.734896
MMRN1	0	1	0.743858	0	0	-	0	1	0.735026
NOC2L	0	1	0.743967	0	1	0.626253	0	0	-
ABCA1	0	2	0.744076	0	0	-	0	2	0.711549
NLRP11	0	1	0.744185	0	1	0.626746	0	0	-
UNC80	1	1	0.744294	0	0	-	1	1	0.688488
EFTUD2	0	1	0.744403	0	1	0.627237	0	0	-
VWCE	0	1	0.744511	0	0	-	0	1	0.735156
KIAA1751	0	1	0.74462	0	0	-	0	1	0.735417
WDR35	0	1	0.744729	0	0	-	0	1	0.735287
MAP4	0	1	0.744837	0	0	-	0	1	0.735547
FAM129B	0	1	0.744946	0	0	-	0	1	0.735808
KLHL40	0	1	0.745054	0	0	-	0	1	0.735677
SIPA1	0	1	0.745163	0	0	-	0	1	0.735938
DIAPH1	0	1	0.745272	0	0	-	0	1	0.736198
RIN2	0	1	0.74538	0	0	-	0	1	0.736587
ITGA8	0	1	0.745489	0	0	-	0	1	0.736717
PPIP5K2	0	1	0.745597	0	0	-	0	1	0.736975
SMARCC1	0	1	0.745706	0	0	-	0	1	0.737105
DNAH17	1	3	0.745814	0	0	-	1	3	0.58944
CATSPERG	0	1	0.745923	0	0	-	0	1	0.737491
KCNH8	0	1	0.746031	0	0	-	0	1	0.73762
SMPD4	0	1	0.746139	0	0	-	0	1	0.737363
CTNNA2	0	1	0.746247	0	0	-	0	1	0.737748
HECTD1	1	0	0.746355	0	0	-	1	0	0.720262
PALLD	0	1	0.746463	0	1	0.628215	0	0	-
GRM6	0	1	0.746571	0	0	-	0	1	0.737877
SLC9A1	0	1	0.746679	0	1	0.628702	0	0	-
VPS8	0	1	0.746787	0	0	-	0	1	0.73839
ZNF786	0	1	0.746894	0	0	-	0	1	0.738262
HNRNPUL1	0	1	0.747002	0	0	-	0	1	0.738134
XYLT2	0	1	0.747109	0	0	-	0	1	0.738005
CORIN	0	1	0.747216	0	0	-	0	1	0.738518
PDS5A	0	1	0.747324	0	0	-	0	1	0.738774
PITRM1	0	1	0.747431	0	0	-	0	1	0.738901
KCNH7	0	1	0.747539	0	0	-	0	1	0.739284
COG1	0	1	0.747646	0	0	-	0	1	0.739157
DNAH10	0	4	0.747753	0	0	-	0	4	0.62508
ABL2	0	1	0.747861	0	0	-	0	1	0.739412
TTC17	0	1	0.747968	0	0	-	0	1	0.739539
HEPHL1	0	1	0.748075	0	0	-	0	1	0.739666
SND1	0	1	0.748182	0	0	-	0	1	0.739794
TMPRSS6	0	1	0.748289	0	0	-	0	1	0.740174
KIFC3	0	1	0.748396	0	0	-	0	1	0.740047
PPP1R9A	0	1	0.748503	0	0	-	0	1	0.740427
ZNF644	0	1	0.748609	0	1	0.62967	0	0	-
UBAP2	0	1	0.748716	0	0	-	0	1	0.740554
FZD2	0	1	0.748823	0	0	-	0	1	0.74068
NLGN2	0	1	0.748929	0	0	-	0	1	0.740806
KLHL36	0	1	0.749036	0	0	-	0	1	0.740932
SH2D3C	0	1	0.749142	0	0	-	0	1	0.741059
ROBO4	0	1	0.749249	0	0	-	0	1	0.741311
XYLT1	0	1	0.749356	0	0	-	0	1	0.741185
GRIK4	0	1	0.749462	0	0	-	0	1	0.741563
ADNP2	0	1	0.749568	0	0	-	0	1	0.741437
SRRM2	1	1	0.749675	1	1	0.0984487	0	0	-
DOT1L	1	0	0.749781	0	0	-	1	0	0.72528
PCDHB16	0	1	0.749887	0	0	-	0	1	0.741689
THSD4	0	1	0.749993	0	0	-	0	1	0.741814
RPGRIP1L	0	1	0.7501	0	0	-	0	1	0.742442
PCDHB4	0	1	0.750206	0	0	-	0	1	0.742317
GNPTAB	0	1	0.750312	0	0	-	0	1	0.742066
GRIN2C	0	1	0.750418	0	0	-	0	1	0.742568
PHLDB2	0	1	0.750524	0	0	-	0	1	0.742818
INPP4A	0	1	0.75063	0	0	-	0	1	0.742943
ATP1A4	0	1	0.750736	0	0	-	0	1	0.743067
TEX2	0	1	0.750841	0	1	0.631115	0	0	-
PTPRC	0	1	0.750947	0	0	-	0	1	0.743192
CTR9	0	1	0.751053	0	1	0.631593	0	0	-
LIMCH1	0	1	0.751159	0	0	-	0	1	0.743691
TPP2	0	1	0.751264	0	0	-	0	1	0.743317
DHX9	0	1	0.75137	0	0	-	0	1	0.743442
TBL3	0	1	0.751475	0	0	-	0	1	0.743566
SYNJ1	0	1	0.75158	0	0	-	0	1	0.744064
TBC1D2	0	1	0.751686	0	0	-	0	1	0.743939
ACTB	0	1	0.751791	0	0	-	0	1	0.744312
SCAF4	0	1	0.751896	0	1	0.632069	0	0	-
CDK13	0	1	0.752001	0	0	-	0	1	0.744188
VAV2	0	1	0.752106	0	0	-	0	1	0.744559
KIAA1432	0	1	0.752211	0	1	0.632542	0	0	-
CDH5	0	1	0.752316	0	0	-	0	1	0.744683
PALM2-AKAP2	0	1	0.752421	0	0	-	0	0	-
AKAP2	0	1	0.752526	0	0	-	0	0	-
ZBTB40	0	1	0.752631	0	1	0.633015	0	0	-
VCL	0	1	0.752735	0	0	-	0	1	0.74493
MED24	0	1	0.75284	0	0	-	0	1	0.745054
FMNL3	0	1	0.752945	0	1	0.633953	0	0	-
CNTNAP4	0	1	0.75305	0	0	-	0	1	0.745302
MAP3K10	0	1	0.753154	0	0	-	0	1	0.745178
GRM7	0	1	0.753259	0	0	-	0	1	0.745425
ZFYVE9	0	1	0.753363	0	1	0.634419	0	0	-
PPP6R2	0	1	0.753468	0	0	-	0	1	0.745549
PTGFRN	0	1	0.753572	0	0	-	0	1	0.745672
RSF1	0	1	0.753677	0	1	0.634883	0	0	-
NF1	1	0	0.753781	0	0	-	1	0	0.732138
LZTR1	0	1	0.753885	0	0	-	0	1	0.745919
MTMR3	0	1	0.75399	0	1	0.635805	0	0	-
ANKRD27	0	1	0.754094	0	0	-	0	1	0.746166
TOP3B	0	1	0.754198	0	0	-	0	1	0.746043
SAP130	0	1	0.754302	0	1	0.636264	0	0	-
MSH6	0	1	0.754407	0	1	0.636721	0	0	-
TBC1D16	0	1	0.754511	0	1	0.637175	0	0	-
TRPV4	0	1	0.754615	0	0	-	0	1	0.746414
BTBD11	0	1	0.754719	0	0	-	0	1	0.746784
DNM2	0	1	0.754823	0	0	-	0	1	0.746661
NBEA	1	0	0.754928	0	0	-	1	0	0.733455
TNRC18	1	0	0.755032	0	0	-	1	0	0.73398
TUBGCP2	0	1	0.755136	0	0	-	0	1	0.746908
ARHGEF2	0	1	0.755239	0	0	-	0	1	0.747031
CLASP2	0	1	0.755343	0	0	-	0	1	0.747278
JPH3	0	1	0.755447	0	0	-	0	1	0.747154
PEAR1	0	1	0.755551	0	0	-	0	1	0.747524
GNAS	0	1	0.755655	0	0	-	0	1	0.747647
MTR	0	1	0.755758	0	0	-	0	1	0.747892
FANCD2	0	1	0.755862	0	0	-	0	1	0.74777
HIRA	0	1	0.755966	0	1	0.63763	0	0	-
ERN2	0	1	0.756069	0	0	-	0	1	0.748015
GRIK5	0	1	0.756173	0	0	-	0	1	0.748138
UGGT2	0	1	0.756276	0	1	0.638083	0	0	-
KIF24	0	1	0.756379	0	0	-	0	1	0.74826
ANKRD52	0	1	0.756483	0	1	0.638982	0	0	-
RNF40	0	1	0.756586	0	0	-	0	1	0.748383
PRPF6	0	1	0.75669	0	0	-	0	1	0.748506
KIAA2022	0	1	0.756793	0	0	-	0	1	0.748629
UNC79	1	0	0.756897	0	0	-	1	0	0.736328
INTS1	1	0	0.757	0	0	-	1	0	0.736458
VPS18	0	1	0.757103	0	0	-	0	1	0.748874
SIN3A	0	1	0.757206	0	1	0.63943	0	0	-
ZEB2	0	1	0.757309	0	0	-	0	1	0.748997
LPHN2	0	1	0.757412	0	0	-	0	1	0.749119
NCOA1	0	1	0.757515	0	0	-	0	1	0.749364
ST14	0	1	0.757618	0	0	-	0	1	0.749242
STK36	0	1	0.757721	0	1	0.639876	0	0	-
ATP2B2	0	1	0.757823	0	0	-	0	1	0.749608
YTHDC2	0	1	0.757926	0	0	-	0	1	0.749486
ARHGEF1	0	1	0.758029	0	0	-	0	1	0.74973
CAPN15	0	1	0.758131	0	0	-	0	1	0.749852
PI4KA	0	2	0.758233	0	2	0.401519	0	0	-
JMJD7-PLA2G4B	0	1	0.758336	0	0	-	0	0	-
TRAK1	0	1	0.758438	0	0	-	0	1	0.749974
STAG3	0	1	0.75854	0	0	-	0	1	0.750096
PKP4	0	1	0.758643	0	0	-	0	1	0.750218
CNNM2	0	1	0.758745	0	1	0.640322	0	0	-
PUM1	0	1	0.758847	0	0	-	0	1	0.75034
NRXN3	0	1	0.758949	0	0	-	0	1	0.750461
NKTR	0	1	0.759051	0	1	0.640765	0	0	-
ACTN4	0	1	0.759153	0	0	-	0	1	0.750583
TTC21A	0	1	0.759255	0	0	-	0	1	0.750705
ITGA2B	0	1	0.759357	0	1	0.641207	0	0	-
EPRS	0	1	0.759459	0	0	-	0	1	0.750826
CEP350	0	2	0.759561	0	0	-	0	2	0.736846
CACHD1	0	1	0.759663	0	1	0.641648	0	0	-
ZNF777	0	1	0.759764	0	0	-	0	1	0.750948
PLEKHM1	0	1	0.759866	0	0	-	0	1	0.75107
CORO7	0	1	0.759968	0	0	-	0	0	-
AQR	0	1	0.760069	0	0	-	0	1	0.751192
MICAL2	0	1	0.760171	0	0	-	0	1	0.751435
ITGAL	0	1	0.760272	0	0	-	0	1	0.751313
AGAP1	0	1	0.760374	0	0	-	0	1	0.751556
EEF2	0	1	0.760475	0	0	-	0	1	0.751677
PKD2	0	1	0.760576	0	1	0.642087	0	0	-
PRKD2	0	1	0.760678	0	0	-	0	1	0.751799
PZP	0	1	0.760779	0	0	-	0	1	0.75192
MYO7B	0	2	0.76088	0	1	0.666268	0	1	0.774609
OGDH	0	1	0.760981	0	0	-	0	1	0.752041
PPFIA1	0	1	0.761082	0	1	0.642526	0	0	-
ACLY	0	1	0.761183	0	1	0.642963	0	0	-
ZC3H3	0	1	0.761284	0	0	-	0	1	0.752284
MYH11	0	2	0.761385	0	0	-	0	2	0.73992
PCF11	0	1	0.761486	0	1	0.643398	0	0	-
ZFAT	0	1	0.761587	0	0	-	0	1	0.752526
BAZ1B	0	1	0.761688	0	0	-	0	1	0.752769
SVIL	1	0	0.761789	0	0	-	1	0	0.743815
MYO9B	1	0	0.76189	0	0	-	1	0	0.744435
MINK1	0	1	0.761991	0	0	-	0	1	0.75289
ITGA7	0	1	0.762092	0	0	-	0	1	0.753132
KCNH4	0	1	0.762193	0	1	0.644263	0	0	-
PLEKHG4	0	1	0.762293	0	0	-	0	1	0.753011
ABCC4	0	1	0.762394	0	1	0.644694	0	0	-
SCUBE1	0	1	0.762495	0	0	-	0	1	0.753254
RANBP2	1	0	0.762595	0	0	-	1	0	0.744807
PPP1R13B	0	1	0.762696	0	1	0.645122	0	0	-
KCNMA1	0	1	0.762796	0	1	0.645974	0	0	-
MAMDC4	0	1	0.762897	0	1	0.645549	0	0	-
CEP170	0	1	0.762997	0	0	-	0	1	0.753496
APBA1	0	1	0.763097	0	0	-	0	1	0.753617
NCOA2	0	1	0.763197	0	1	0.646819	0	0	-
HIVEP3	1	0	0.763298	1	0	0.418293	0	0	-
KIAA0922	0	1	0.763398	0	0	-	0	1	0.753981
COL3A1	0	1	0.763499	0	0	-	0	1	0.75386
FAM135B	0	1	0.763599	0	0	-	0	1	0.754102
UGGT1	0	1	0.763699	0	1	0.648076	0	0	-
NCAPD2	0	1	0.7638	0	0	-	0	1	0.754345
SEMA5A	0	1	0.7639	0	1	0.648491	0	0	-
RP1L1	1	0	0.764	0	0	-	1	0	0.746537
GRIN1	0	1	0.7641	0	0	-	0	1	0.754466
ATP8B2	0	1	0.764201	0	0	-	0	1	0.754587
NFATC1	0	1	0.764301	0	0	-	0	1	0.75483
A2ML1	0	1	0.764401	0	0	-	0	1	0.754951
MROH7	0	1	0.764501	0	0	-	0	1	0.755072
PTPRK	0	1	0.764601	0	0	-	0	1	0.755193
ERCC6	0	1	0.764701	0	0	-	0	1	0.755313
PBRM1	0	1	0.764801	0	0	-	0	1	0.755555
SLC8A2	0	1	0.764901	0	0	-	0	1	0.755676
IGDCC4	0	1	0.765001	0	0	-	0	1	0.755917
LAMB3	0	1	0.765101	0	0	-	0	1	0.755796
ATP1A3	0	1	0.765201	0	0	-	0	1	0.756037
PTPN14	0	1	0.765301	0	0	-	0	1	0.756158
PSME4	0	1	0.765401	0	0	-	0	1	0.756278
TRERF1	0	1	0.765501	0	0	-	0	1	0.756398
COBL	0	1	0.7656	0	0	-	0	1	0.756519
NOTCH3	0	2	0.7657	0	0	-	0	2	0.747401
SGSM1	0	1	0.7658	0	0	-	0	1	0.756639
BMP1	0	1	0.7659	0	0	-	0	1	0.75688
DISP1	0	1	0.766	0	0	-	0	1	0.75712
KANK1	0	1	0.7661	0	0	-	0	1	0.757361
CORO7-PAM16	0	1	0.7662	0	0	-	0	0	-
FRMPD4	0	1	0.766299	0	0	-	0	1	0.757481
RICTOR	0	1	0.766399	0	0	-	0	1	0.757601
SLC12A4	0	1	0.766499	0	0	-	0	1	0.75796
SHPRH	0	1	0.766598	0	0	-	0	1	0.75772
PLEKHG1	0	1	0.766698	0	0	-	0	1	0.75784
GTF3C1	0	2	0.766797	0	0	-	0	2	0.748752
PDGFRB	0	1	0.766897	0	1	0.65015	0	0	-
ABL1	0	1	0.766996	0	1	0.650564	0	0	-
SYMPK	0	1	0.767095	0	0	-	0	1	0.75808
ATP10B	0	1	0.767195	0	0	-	0	1	0.758199
PCDH1	0	1	0.767294	0	1	0.650976	0	0	-
TRPM7	0	1	0.767394	0	0	-	0	1	0.758439
FANCA	0	1	0.767493	0	0	-	0	1	0.758559
RTL1	0	1	0.767592	0	0	-	0	1	0.758679
ADAMTS15	0	1	0.767692	0	0	-	0	1	0.758799
BRPF1	0	1	0.767791	0	0	-	0	1	0.758918
ATP2A3	0	1	0.76789	0	0	-	0	1	0.759038
FOCAD	0	1	0.76799	0	0	-	0	1	0.759278
ACE	0	1	0.768089	0	0	-	0	1	0.759158
POLD1	0	1	0.768189	0	1	0.65139	0	0	-
ATP4A	0	1	0.768288	0	0	-	0	1	0.759398
TNK2	0	1	0.768387	0	0	-	0	1	0.759518
TNN	0	1	0.768487	0	1	0.652213	0	0	-
AKAP9	1	0	0.768586	0	0	-	1	0	0.753375
CACNA1H	0	2	0.768685	0	0	-	0	2	0.752162
PCDHA2	0	1	0.768784	0	0	-	0	1	0.759878
SSC5D	0	1	0.768884	0	1	0.653436	0	0	-
ABCC5	0	1	0.768983	0	0	-	0	1	0.759998
ADCY6	0	1	0.769082	0	0	-	0	1	0.760118
DIP2B	0	1	0.769182	0	0	-	0	1	0.760357
NHSL1	0	1	0.769281	0	0	-	0	1	0.760238
LRRC16B	0	1	0.76938	0	1	0.653842	0	0	-
PCM1	0	1	0.769479	0	0	-	0	1	0.760597
PER1	0	1	0.769578	0	0	-	0	1	0.760716
AP3D1	0	1	0.769677	0	0	-	0	1	0.760836
SLC4A2	0	1	0.769776	0	0	-	0	1	0.761075
PCDH15	0	1	0.769875	0	0	-	0	1	0.760956
EHMT2	0	1	0.769973	0	1	0.654247	0	0	-
[truncated: 219 more rows]
